# Supplementary material for: Comparative Secretomics Analysis Reveals the Major Components of Penicillium oxalicum 16 and Trichoderma reesei RUT-C30
Source: Microorganisms. 2021 Sep 27;9(10):2042. doi: 10.3390/microorganisms9102042 (PMC8538001; doi:10.3390/microorganisms9102042)
Supplement: Supplementary file 1 [file microorganisms-09-02042-s001.zip]

Archive with 1 entries (1 files):
- microorganisms-1333290-supplementary.xlsx
