# Supplementary material for: Comparative Secretomics Analysis Reveals the Major Components of Penicillium oxalicum 16 and Trichoderma reesei RUT-C30
Source: Microorganisms. 2021 Sep 27;9(10):2042. doi: 10.3390/microorganisms9102042 (PMC8538001; doi:10.3390/microorganisms9102042)
Supplement: Supplementary file 1 [file microorganisms-09-02042-s001.zip › microorganisms-1333290-supplementary.xlsx]

## Sheet: 16WB and 16RS
Protein accession	Protein description	Gene name	Sequence coverage [%]	Mol. weight [kDa]	Score	MS/MS Counts	Peptides	Unique peptides	MS/MS Count 16WB	MS/MS Count 16RS	Peptides 16WB	Peptides 16RS	Unique peptides 16WB	Unique peptides 16RS	LFQ intensity 16WB	LFQ intensity 16RS	16WB/16RS Ratio	GHF	Substrate
S7Z3I8	Putative α-L-arabinofuranosidase	PDE_00016	39.7	41.488	271.41	97	12	12	28	29	12	12	12	12	24161000000	59997000000	0.403	62	Non reducing furan arabinose
S7Z3P8	Putative β-galactosidase	PDE_00076	4.9	110.68	32.701	5	5	5	0	0	0	0	0	0	0	0		35	β-D-galactoside
S7Z3U0	α-1,4 glucan phosphorylase	PDE_00122	1.1	100.95	-2	1	1	1	0	0	0	0	0	0	0	0
S7Z4H1	α-1,2-Mannosidase	PDE_00333	67.8	56.405	323.31	101	20	20	36	26	17	19	17	19	17365000000	11095000000	1.565	47	α-1,2-glycosidic bonds
S7Z4N3	Carboxypeptidase	PDE_00005	19.7	57.383	78.741	41	6	6	12	14	6	6	6	6	1858800000	5477500000	0.339
S7Z4P2	Putative α-L-arabinofuranosidase	PDE_00015	35.4	62.272	204.97	65	14	14	22	13	14	12	14	12	13589000000	8672700000	1.567	43	Non reducing furan arabinose
S7Z515	Uncharacterized protein	PDE_00554	11.4	60.28	41.338	7	6	6	7	0	6	0	6	0	205580000	0
S7Z5H6	β-galactosidase	PDE_00282	31.5	110.5	323.31	64	26	26	31	2	22	2	22	2	6978100000	245190000	28.46	35	4-methyl umbrella ketone- β- D-galactoside
S7Z5V7	Uncharacterized protein	PDE_00437	9	65.321	45.049	7	5	5	3	0	5	0	5	0	360660000	0
S7Z615	Uncharacterized protein	PDE_00503	17.1	17.429	22.911	10	3	3	4	1	3	1	3	1	623180000	0
S7Z6B2	Uncharacterized protein	PDE_01021	8	51.796	22.538	4	2	2	2	0	1	0	1	0	111400000	0
S7Z6T2	α-amylase Amy13A	PDE_01201	34.2	67.561	269.92	67	15	15	27	13	14	12	14	12	20988000000	12615000000	1.664	13	starch
S7Z716	Putative LPMO	PDE_01261	18.3	36.232	39.004	11	5	5	3	5	2	4	2	4	0	23416000000		AA9	polysaccharide
S7Z757	Lysophospholipase NTE1	PDE_01301	2	162.9	10.278	1	2	2	0	0	0	0	0	0	0	0
S7Z758	Uncharacterized protein	PDE_00925	4.5	22.281	8.0909	3	1	1	1	1	1	1	1	1	0	0
S7Z789	Uncharacterized protein	PDE_01346	12.4	16.905	22.516	5	2	2	2	1	2	1	2	1	494370000	0
S7Z7A8	Uncharacterized protein	PDE_01372	36.7	46.851	175.05	23	11	11	12	0	11	0	11	0	2569900000	0
S7Z7R8	Putative chitinase	PDE_01573	5.7	48.461	21.853	2	2	2	2	0	2	0	2	0	70902000	0		18	chitin
S7Z7W2	Carboxylic ester hydrolase	PDE_01200	12	61.221	74.069	9	5	5	0	4	0	4	0	4	0	303270000
S7Z850	Putative exo-β-glucosaminidase	PDE_01280	30.7	100.27	250.46	47	26	26	26	0	23	0	23	0	2141700000	0		2	β-N-glucosamine
S7Z887	Uncharacterized protein	PDE_01330	26.4	13.259	18.033	5	2	2	2	1	2	1	2	1	92020000	0
S7Z892	Uncharacterized protein	PDE_01335	30.8	18.409	101.24	30	5	5	9	7	4	4	4	4	1134900000	1331800000	0.852
S7Z8G1	Putative chitinase	PDE_01779	14	46.551	56.081	16	7	7	3	2	3	2	3	2	156260000	291360000	0.536	18	chitin
S7Z8H4	Uncharacterized protein	PDE_01795	1	100.29	-2	1	1	1	0	1	0	1	0	1	0	44941000
S7Z8Z6	Mannan endo-1,6-α-mannosidase	PDE_01622	2.8	49.435	9.1594	3	1	1	1	1	1	1	1	1	0	0		76	α-1,6-mannan
S7Z911	Uncharacterized protein	PDE_00092	46.5	27.98	188.82	21	6	6	6	6	4	4	4	4	1791200000	1874300000	0.956
S7Z955	Putative rhamnogalacturonan acetylesterase	PDE_02093	47.6	26.506	93.474	19	7	7	9	0	5	0	5	0	1023000000	0
S7Z986	Uncharacterized protein	PDE_01713	7.3	45.028	19.291	3	3	3	3	0	3	0	3	0	26687000	0
S7Z989	Uncharacterized protein	PDE_02128	11.2	66.366	91.381	21	5	5	8	5	5	4	5	4	1056400000	1100200000	0.96
S7Z9H4	Uncharacterized protein	PDE_01783	3.5	69.035	13.718	2	2	2	0	2	0	2	0	2	0	73247000
S7ZA16	Uncharacterized protein	PDE_01995	6.8	34.517	15.624	2	2	2	2	0	2	0	2	0	83833000	0
S7ZA56	Uncharacterized protein	PDE_00500	47	69.589	323.31	63	19	19	29	1	19	1	19	1	13285000000	0
S7ZA57	β- xylanase	PDE_02418	80.3	36.035	323.31	156	24	23	59	23	23	17	22	16	74237000000	7202700000	10.307	10	xylan
S7ZAB6	Putative swollenin	PDE_02102	32.9	51.888	199.49	65	13	13	18	25	13	12	13	12	6244700000	26530000000	0.235	Expansin_EG45	solid cellulose
S7ZAE7	Uncharacterized protein	PDE_00595	16.6	62.555	60.431	9	7	7	6	0	7	0	7	0	203310000	0
S7ZAG7	Putative β-1,3-glucanosyltransferase	PDE_00615	65.1	34.285	160.95	68	18	18	27	14	17	11	17	11	12336000000	2887600000	4.272	17	β-1,3-glucan
S7ZAI0	Uncharacterized protein	PDE_02559	3.4	25.907	6.1005	1	1	1	1	0	1	0	1	0	20585000	0
S7ZAL8	Uncharacterized protein	PDE_00667	30.4	12.377	30.075	2	1	1	1	0	1	0	1	0	0	0
S7ZAS9	Putative endo-β-1,3-glucanase	PDE_00727	26.6	77.439	117.03	19	13	13	8	10	8	10	8	10	325500000	1016600000	0.32
S7ZAV8	β- xylanase	PDE_00752	42	39.824	162.97	36	10	10	10	6	9	5	9	5	1894400000	1227200000	1.544	10	xylan
S7ZAW1	Putative rhamnogalacturonan α-L-rhamnopyranohydrolase	PDE_02689	8	46.195	22.495	4	4	4	1	0	1	0	1	0	19172000	0		28	Rhamnose lactouronic acid α- L-rhamnopyran
S7ZBF9	Uncharacterized protein	PDE_02854	28.3	25.806	42.573	9	5	5	4	0	4	0	4	0	399210000	0
S7ZBM4	Arabinogalactan endo-β-1,4-galactanase	PDE_02583	45.2	38.583	134.2	38	12	12	16	4	12	4	12	4	4522000000	639000000	7.077	53	Arabinogalactan
S7ZC90	Uncharacterized protein	PDE_01252	22.5	16.195	41.043	10	4	4	4	2	4	2	4	2	8394000000	3537200000	2.373
S7ZCD7	Carboxylic ester hydrolase	PDE_01282	31.1	59.617	189.24	29	14	14	17	2	13	3	13	3	2113700000	264790000	7.983
S7ZCF1	Putative acetyl xylan esterase	PDE_01302	27.5	44.151	82.303	26	8	8	9	8	8	6	8	6	976120000	4203500000	0.232
S7ZCI7	Uncharacterized protein	PDE_02929	26	36.029	93.547	9	8	8	0	0	0	0	0	0	0	0
S7ZCL0	Lysozyme	PDE_03296	36.4	23.741	58.175	28	5	5	10	8	5	4	5	4	6559900000	4002000000	1.639	25	N-acetyl cytoplasmic glycan
S7ZCN9	Putative α,α-trehalase	PDE_01403	7	119.71	69.904	15	5	5	8	4	5	3	5	3	1081700000	491930000	2.199	65	α,α-trehalose
S7ZCP1	Putative β-1,3-1,4-glucanase	PDE_02990	14.8	38.169	56.614	7	4	4	3	2	3	2	3	2	254780000	188940000	1.348	16	β-1,3-1,4-glucan
S7ZCU6	α-galactosidase	PDE_03401	35.2	51.475	177.34	34	16	16	18	0	15	0	15	0	1926100000	0
S7ZCW4	Putative exo-β-1,3-galactanase	PDE_01468	5.9	53.92	19.531	4	3	3	2	0	2	0	2	0	0	0		43	galactan
S7ZD03	Putative rhamnogalacturonase	PDE_03466	15.9	46.999	60.571	14	7	7	6	3	6	3	6	3	509150000	322490000	1.579	28	rhamnogalacturonan
S7ZD15	Amine oxidase	PDE_03481	12.9	58.987	56.317	9	7	7	7	0	6	0	6	0	439550000	0
S7ZDE0	Putative endo-α-1,4-polygalactosaminidase	PDE_01639	3.1	34.618	7.7793	1	1	1	1	0	1	0	1	0	22452000	0		114	endo-α-1,4-polygalactosaminid
S7ZDE5	Uncharacterized protein	PDE_01644	2.2	102.86	10.479	3	2	2	2	0	2	0	2	0	22882000	0
S7ZDF7	Uncharacterized protein	PDE_03636	4.3	73.321	17.645	2	2	2	2	0	2	0	2	0	111440000	0
S7ZDH6	Pectinesterase	PDE_01675	11.9	42.973	38.63	9	6	6	4	0	4	0	4	0	78248000	0
S7ZDH7	Uncharacterized protein	PDE_03255	82.3	15.04	178.43	51	6	6	18	10	6	5	6	5	6557200000	2903400000	2.258
S7ZDN1	Putative endo-β-1,4-glucanase	PDE_03711	40.3	50.591	213.03	106	16	16	41	19	14	14	14	14	19588000000	14316000000	1.368
S7ZDQ5	Uncharacterized protein	PDE_03340	13.1	33.74	31.554	7	4	4	4	0	4	0	4	0	129020000	0
S7ZED3	Putative α-glucosidase	PDE_03966	28.2	108.06	323.31	69	21	21	30	1	19	2	19	2	10728000000	0		31	dextrin
S7ZEK7	Uncharacterized protein	PDE_03660	12.6	85.861	63.295	9	9	9	0	0	0	0	0	0	0	0
S7ZF27	Putative exo-β-1,3-glucanase	PDE_02219	2	138.35	17.016	2	2	2	0	2	0	2	0	2	0	159210000
S7ZFG7	Uncharacterized protein	PDE_04359	16.4	15.26	12.381	3	2	2	1	0	1	0	1	0	0	0
S7ZFN4	Leukotriene A(4) hydrolase	PDE_04043	2.6	73.377	12.521	2	2	2	0	0	0	0	0	0	0	0
S7ZFN9	Uncharacterized protein	PDE_04048	19.1	52.198	61.236	10	9	9	4	0	4	0	4	0	208650000	0
S7ZFY8	α-galactosidase	PDE_02514	45.6	55.028	323.31	71	15	15	28	14	14	10	14	10	10270000000	4738100000	2.168
S7ZGB0	Uncharacterized protein	PDE_02635	13	83.406	73.322	8	8	8	0	6	0	8	0	8	0	412790000
S7ZGP5	Uncharacterized protein	PDE_04403	17.9	38.128	76.291	13	5	5	3	2	2	2	2	2	528470000	617760000	0.855
S7ZGT5	Pectinesterase	PDE_04459	6.5	81.733	28.201	6	4	4	3	0	3	0	3	0	180930000	0		28	pectin
S7ZGV3	Uncharacterized protein	PDE_02805	10.5	26.632	22.476	9	3	3	3	2	3	2	3	2	167200000	84129000	1.987
S7ZH04	Uncharacterized protein	PDE_04519	36.5	19.577	92.925	46	6	6	15	8	5	5	5	5	28114000000	9830700000	2.86
S7ZH28	Uncharacterized protein	PDE_04925	9.5	38.293	20.398	5	3	3	2	0	2	0	2	0	52998000	0
S7ZH82	Uncharacterized protein	PDE_04985	6.1	18.918	6.3304	1	1	1	1	0	1	0	1	0	35658000	0
S7ZHJ4	Putative exo-β-1,3-glucanase	PDE_03112	18.8	50.298	130.05	52	7	7	18	13	7	6	7	6	16200000000	19332000000	0.838	17	β- 1,3-glucan
S7ZHJ5	Putative α-amylase	PDE_04684	21.1	62.282	135.62	14	10	10	11	0	10	0	10	0	960210000	0		13	starch
S7ZI45	Uncharacterized protein	PDE_03287	3	68.34	16.112	2	2	2	0	2	0	2	0	2	0	57522000
S7ZIH0	Uncharacterized protein	PDE_03437	9.3	23.379	30.31	10	3	3	4	0	3	0	3	0	715000000	0
S7ZII5	1,3-β-glucanosyltransferase	PDE_03452	15.9	57.084	76.905	29	9	9	11	9	7	9	7	9	5023500000	2596200000	1.935	72	β- 1,3-glucan
S7ZIT7	Uncharacterized protein	PDE_05502	17.6	47.545	52.661	8	5	5	1	1	1	1	1	1	0	0
S7ZIW0	Glucoamylase	PDE_05527	31.5	67.496	174.68	34	16	16	16	2	16	2	16	2	2771100000	72483000	38.231	15	dextrin
S7ZIX0	Lysophospholipase	PDE_05537	12	68.568	52.988	17	5	5	4	6	3	5	3	5	589350000	874100000	0.674
S7ZIZ2	Putative carbohydrate acetylesterase	PDE_05194	14.3	32.642	32.123	7	4	4	2	1	2	1	2	1	0	0
S7ZJ06	Uncharacterized protein	PDE_03617	2.8	49.721	12.537	2	1	1	1	0	1	0	1	0	0	0
S7ZJ07	Endo-1,4-β- xylanase	PDE_05210	39.3	23.814	48.037	8	5	5	2	0	2	0	2	0	370310000	0		11	xylan
S7ZJA9	Carboxypeptidase	PDE_05305	25.2	59.75	165.67	48	13	13	24	3	13	3	13	3	15802000000	127090000	124.337
S7ZJL3	Glucanase	PDE_05445	38	48.145	170.01	40	14	12	18	6	12	7	11	5	4279700000	1449100000	2.953	7	MCC
S7ZJQ6	Uncharacterized protein	PDE_05782	18.6	89.653	137.04	22	15	15	13	2	13	3	13	3	526330000	159600000	3.298
S7ZJV2	Uncharacterized protein	PDE_05838	0.8	140.67	-2	1	1	1	0	1	0	1	0	1	0	61686000
S7ZJY6	Uncharacterized protein	PDE_03942	10.3	9.5068	7.9696	1	1	1	0	1	0	1	0	1	0	119700000
S7ZK99	Uncharacterized protein	PDE_06014	10.9	29.262	20.185	4	3	3	1	0	1	0	1	0	0	0
S7ZKD4	Uncharacterized protein	PDE_06055	38	15.517	42.759	3	4	4	0	0	0	0	0	0	0	0
S7ZKN6	Carboxylic ester hydrolase	PDE_04195	12.6	60.013	50.283	17	7	7	5	1	4	2	4	2	186450000	143410000	1.3
S7ZL65	Putative β-1,4-mannanase	PDE_06023	28.3	47.403	105.69	27	8	8	6	12	4	7	4	7	706200000	8503000000	0.083	5	mannan
S7ZLD1	Uncharacterized protein	PDE_06089	24.7	18.161	52.255	10	3	3	5	0	3	0	3	0	2065800000	0
S7ZLD7	Putative β-N-acetylhexosaminidase	PDE_06400	31.9	36.184	81.744	24	9	9	13	2	8	2	8	2	893560000	437990000	2.04	3	β- N-acetylglucosamine
S7ZLI8	Uncharacterized protein	PDE_04506	68.7	45.106	323.31	61	18	18	31	0	17	0	17	0	5856000000	0
S7ZLU9	Uncharacterized protein	PDE_06585	40.9	41.043	152.52	55	12	12	21	12	12	9	12	9	11319000000	5490100000	2.062	131
S7ZLV6	Uncharacterized protein	PDE_06595	4.2	50.87	13.551	2	2	2	0	0	0	0	0	0	0	0
S7ZM28	Uncharacterized protein	PDE_06677	7.4	23.141	34.645	4	1	1	2	0	1	0	1	0	115110000	0
S7ZMB4	Putative endo-β-1,4-glucanase	PDE_06439	45.6	25.548	163.48	44	8	8	15	7	8	7	8	7	16639000000	3238000000	5.139	12	cellulose
S7ZMJ7	Uncharacterized protein	PDE_06813	13.7	30.516	60.623	6	3	3	1	3	1	3	1	3	0	531980000
S7ZMT6	Putative α-1,3-glucanase	PDE_06621	19.4	72.542	96.547	14	10	10	10	1	9	1	9	1	2033900000	0		71	α-1,3-glucan
S7ZMU5	Putative β-glucanase	PDE_06631	9.3	67.805	35.952	11	3	3	4	2	2	1	2	1	741650000	309530000	2.396	16	endo-1,3(4)-β-glucan
S7ZN28	Uncharacterized protein	PDE_05046	8.6	56.99	31.265	8	5	5	5	0	5	0	5	0	75345000	0
S7ZN64	Putative chitinase	PDE_05081	2.9	146.35	30.21	4	4	4	0	0	0	0	0	0	0	0		18	chitin
S7ZN71	Uncharacterized protein	PDE_06737	10	49.242	31.411	6	4	4	1	2	1	2	1	2	0	0
S7ZNE7	Uncharacterized protein	PDE_06797	16.2	25.146	23.163	4	4	4	0	2	0	2	0	2	0	0
S7ZNT0	Alkaline phosphatase	PDE_05262	1.7	66.126	7.263	1	1	1	0	0	0	0	0	0	0	0
S7ZNU5	Putative bifunctional α-glucuronidase/N-acetyl β-glucosaminidase	PDE_07013	23.5	72.181	140.09	24	12	12	14	0	11	0	11	0	1356700000	0		20	β- N-acetylgalactosamine
S7ZNW1	Uncharacterized protein	PDE_07033	13.3	50.422	27.624	5	4	4	5	0	4	0	4	0	157350000	0
S7ZP23	Putative carbohydrate acetylesterase	PDE_05342	4.7	37.873	13.07	2	2	2	0	2	0	2	0	2	0	62370000
S7ZP52	Glucanase	PDE_07124	60.6	48.501	323.31	129	20	20	28	56	14	18	14	18	16458000000	190560000000	0.086	6	MCC
S7ZP89	Cutinase	PDE_07475	32.4	22.631	55.79	10	6	6	0	6	0	5	0	5	0	562550000
S7ZPF5	Putative α-mannosidase	PDE_07234	28.1	88.362	323.31	76	18	18	30	23	17	16	17	16	9143300000	9228100000	0.991	92	mannanoligosaccharide
S7ZPH8	Putative α-L-arabinofuranosidase	PDE_07585	23.4	34.328	41.057	12	7	7	5	0	5	0	5	0	411970000	0		43	arabinofuran
S7ZPI6	Putative pectin lyase	PDE_07259	49.9	39.459	176.93	42	16	16	19	1	16	1	16	1	5733000000	0
S7ZPS1	Putative β-xylosidase/α-L-arabinofuranosidase	PDE_07334	6.5	64.279	23.373	3	3	3	3	0	3	0	3	0	39694000	0		43	arabinofuran
S7ZPS7	Uncharacterized protein	PDE_07344	14.7	40.844	93.376	29	4	4	10	8	4	4	4	4	15609000000	8925300000	1.749
S7ZPW1	LPMO Cel61A	PDE_05633	62.7	26.236	184.62	90	10	10	26	32	9	10	9	10	36218000000	111530000000	0.325	AA9	polysaccharide
S7ZQE7	Uncharacterized protein	PDE_07911	5.5	20.899	9.5159	9	1	1	3	1	1	1	1	1	3831300000	0
S7ZQH2	Neutral protease 2	PDE_07936	9.4	37.53	43.762	15	4	4	4	3	3	3	3	3	22287000000	9026700000	2.469
S7ZQR7	Putative β-xylosidase	PDE_08037	9.4	97.606	52.408	9	7	7	3	2	3	2	3	2	0	0		3	xylooligosaccharide
S7ZQT4	Uncharacterized protein	PDE_07724	13.6	45.592	51.201	12	5	5	5	2	4	2	4	2	173830000	322570000	0.539
S7ZQW4	Carboxylic ester hydrolase	PDE_08082	7.2	62.178	23.305	4	4	4	2	2	2	2	2	2	55890000	0
S7ZR03	Putative chitinase	PDE_08122	64.8	46.952	283.71	64	13	13	24	15	13	10	13	10	10283000000	13593000000	0.756	18	chitin
S7ZRB6	Putative β-fructofuranosidase	PDE_06156	16.3	71.827	106.07	20	8	8	14	1	7	1	7	1	1040500000	0		32	sucrose
S7ZRC5	Uncharacterized protein	PDE_07930	7.1	53.266	10.977	1	2	2	0	0	1	0	1	0	20872000	0
S7ZRD6	Glucanase	PDE_07945	46.2	56.889	323.31	279	22	20	44	142	14	22	13	20	42014000000	515660000000	0.081	7	MCC
S7ZRR3	Carboxypeptidase	PDE_08101	9.4	64.067	39.249	8	5	5	0	2	0	2	0	2	0	322280000
S7ZS63	β-hexosaminidase	PDE_06511	32.6	67.084	199.73	47	16	16	18	3	13	3	13	3	3145200000	660310000	4.763	20	β- N-acetylglucosamine
S7ZS92	Putative α-L-arabinofuranosidase	PDE_06546	20	69.788	137.52	19	10	10	11	1	10	1	10	1	1767000000	0
S7ZSB2	Putative chitinase	PDE_06566	3.3	133.06	31.643	6	4	4	3	1	3	1	3	1	185380000	0		18	chitin
S7ZSD5	Uncharacterized protein	PDE_06586	3.8	28.425	7.4734	1	1	1	0	0	0	0	0	0	0	0
S7ZSU2	Uncharacterized protein	PDE_06734	10.4	50.479	17.454	4	3	3	2	0	2	0	2	0	50918000	0
S7ZSY1	Uncharacterized protein	PDE_08767	4.6	30.195	6.8157	1	1	1	0	0	0	0	0	0	0	0
S7ZT19	Uncharacterized protein	PDE_06814	37.3	39.057	180.53	53	12	12	28	2	12	2	12	2	6191200000	158440000	39.076
S7ZT28	2-methoxy-6-polyprenyl-1,4-benzoquinol methylase, mitochondrial	COQ5	2.9	35.064	6.1109	2	1	1	0	1	0	1	0	1	0	0
S7ZTG9	Uncharacterized protein	PDE_07020	5.2	41.593	13.105	3	2	2	1	0	2	0	2	0	28964000	0
S7ZTH1	Arabinan endo-1,5-α-L-arabinosidase	PDE_08972	8.3	35.603	12.854	2	2	2	2	0	2	0	2	0	89591000	0		43	arabinoseoligosaccharide
S7ZTT0	Uncharacterized protein	PDE_09082	4.4	26.934	6.5258	1	1	1	0	1	0	1	0	1	0	239340000
S7ZU75	Uncharacterized protein	PDE_07261	22.8	63.736	120.58	32	14	14	13	8	12	7	12	7	1366300000	714450000	1.912
S7ZU94	Putative α-mannosidase	PDE_07276	2.2	83.465	11.421	2	2	2	1	0	1	0	1	0	10161000	0		92	mannose
S7ZUD9	Putative exo-β-1,3-galactanase	PDE_09279	38.4	48.514	183.67	41	16	16	13	4	11	4	11	4	3666500000	501150000	7.316	43	galactan
S7ZUG0	Uncharacterized protein	PDE_09289	9.6	17.969	20.266	9	2	2	4	2	2	1	2	1	4905600000	598360000	8.198
S7ZUP5	Superoxide dismutase [Cu-Zn]	PDE_09399	34.4	15.836	100.36	9	4	4	2	2	2	2	2	2	126460000	139020000	0.91
S7ZUV1	Carboxylic ester hydrolase	PDE_09178	15.4	58.443	83.567	9	7	7	7	0	6	0	6	0	737480000	0
S7ZV59	Uncharacterized protein	PDE_07606	21.3	52.345	72.698	21	10	10	12	1	10	1	10	1	556660000	0
S7ZV78	Putative acetyl xylan esterase	PDE_09278	37.6	41.283	217.92	82	9	9	25	16	9	9	9	9	33780000000	17621000000	1.917
S7ZVB7	Uncharacterized protein	PDE_09654	2.5	100.55	10.774	2	2	2	0	1	0	1	0	1	0	181110000
S7ZVD3	Carboxypeptidase	PDE_09313	12.2	67.293	55.083	9	5	5	6	0	5	0	5	0	199980000	0
S7ZVF3	Putative exo-α-L-1,5-arabinanase	PDE_09333	48.4	42.164	194.6	32	11	11	12	0	7	0	7	0	1297300000	0		93	α-L-1,5-arabinan
S7ZVJ9	Transaldolase	PDE_09398	10.5	35.464	18.186	3	3	3	0	0	0	0	0	0	0	0
S7ZVQ9	Endo-1,4-β- xylanase	PDE_09478	46.5	25.519	164.45	18	9	9	4	0	4	0	4	0	272560000	0		11	xylan
S7ZVS9	Putative chitinase	PDE_09508	12.1	43.727	26.195	4	4	4	0	0	0	0	0	0	0	0		18	chitin
S7ZVY7	Uncharacterized protein	PDE_09839	15.5	35.216	30.652	4	4	4	3	0	3	0	3	0	124340000	0
S7ZW00	Putative α-L-arabinofuranosidase	PDE_07897	62.8	35.887	226.06	45	13	13	21	3	12	2	12	2	6904400000	733510000	9.413	62	arabinofuran
S7ZW27	Uncharacterized protein	PDE_07927	40.5	40.233	189.67	108	12	12	33	32	11	10	11	10	49385000000	50144000000	0.985
S7ZW55	Uncharacterized protein	PDE_07957	2.2	53.799	7.3065	1	1	1	0	0	0	0	0	0	0	0
S7ZWA6	Arabinan endo-1,5-α-L-arabinosidase	PDE_09995	17.1	33.958	35.069	11	4	4	7	0	4	0	4	0	1064200000	0		43	arabinoseoligosaccharide
S7ZWC7	Putative exo-α-L-1,5-arabinanase	PDE_08038	26.7	44.36	91.17	23	9	9	11	5	9	4	9	4	562980000	389180000	1.447
S7ZWK1	Putative β-1,3-glucanase	PDE_09783	3.7	68.337	20.673	3	2	2	2	0	2	0	2	0	90816000	0
S7ZWZ8	Uncharacterized protein	PDE_09939	14	29.339	23.921	7	4	4	1	1	1	1	1	1	0	0
S7ZWZ9	Putative feruloyl esterase	PDE_08238	16.9	35.155	34.441	12	5	5	7	1	5	1	5	1	391970000	0
S7ZX22	Endo-β-1,4-glucanase Cel5C	PDE_09969	31.3	69.34	222.37	59	13	13	9	32	8	13	8	13	2528200000	65199000000	0.039
S7ZY88	Endo-chitosanase	PDE_08733	26	31.693	39.254	11	5	5	2	4	2	3	2	3	0	651080000		75	chitosan
S7ZZQ8	Putative rhamnogalacturonan α-L-rhamnopyranohydrolase	PDE_09285	32.7	51.384	171.55	42	9	9	15	10	9	8	9	8	5627300000	3395200000	1.657	28	rhamnogalacturonan α-L-rhamnopyrano
S7ZZY0	Uncharacterized protein	PDE_09350	1	86.016	-2	0	1	1	0	0	1	0	1	0	17509000	0
S8A0T1	Putative β-xylosidase	PDE_09710	10.4	84.887	48.243	10	6	6	7	0	6	0	6	0	217970000	0		3	xylooligosaccharide
S8A1J6	Uncharacterized protein	PDE_09986	16.2	25.424	51.104	5	3	3	3	0	3	0	3	0	388760000	0
S8AH63	Putative rhamnogalacturonan lyase	PDE_00004	8.2	73.728	27.631	4	3	3	1	0	1	0	1	0	0	0
S8AH74	Putative endo-β-1,4- xylanase	PDE_00014	34.8	55.371	180.66	42	12	12	20	4	12	4	12	4	12175000000	1189800000	10.233	30	xylan
S8AHA8	Putative β-xylosidase	PDE_00049	39.1	87.101	323.31	70	19	19	35	3	17	3	17	3	17573000000	104780000	167.713	3	xylooligosaccharide
S8AIA9	Putative chitin glucanosyltransferase	PDE_00401	29.9	39.195	125.6	29	9	9	10	3	6	2	6	2	1397000000	309830000	4.509	16	transfer chitin
S8AIJ2	Endo-β-1,4-glucanase Cel5A	PDE_00507	33.3	43.888	169.04	48	7	7	4	29	3	6	3	6	582210000	24227000000	0.024	5	cellulose
S8AJN6	Carboxylic ester hydrolase	PDE_00949	13.8	58.249	63.873	8	6	6	6	0	6	0	6	0	250360000	0
S8AKE6	Uncharacterized protein	PDE_01229	23.1	10.058	27.151	5	3	3	0	0	0	0	0	0	0	0
S8AKL5	Uncharacterized protein	PDE_01274	12.6	10.079	6.4675	1	1	1	0	0	0	0	0	0	0	0
S8AKS0	Starch binding domain-and chitin binding domain-containing protein	PDE_01354	6.2	42.808	17.82	3	2	2	0	2	0	2	0	2	0	279580000
S8AKU0	Putative rhamnogalacturonan lyase	PDE_01385	45.3	56.811	225.2	34	17	17	22	0	17	0	17	0	3106500000	0
S8AL02	Uncharacterized protein	PDE_01465	6.5	18.387	8.3726	2	1	1	1	0	1	0	1	0	0	0
S8ALG7	Uncharacterized protein	PDE_01641	31	85.321	246.27	53	16	16	17	13	14	12	14	12	4234200000	3735500000	1.134
S8ALV6	Uncharacterized protein	PDE_01767	16.7	14.973	21.557	7	2	2	2	2	2	2	2	2	420440000	378970000	1.109
S8ALY4	Uncharacterized protein	PDE_01798	59.2	75.266	323.31	191	23	23	66	61	23	22	23	22	37091000000	55714000000	0.666
S8AMF6	Putative β-1,6-glucanase	PDE_02004	42.7	51.449	303.28	42	10	10	12	19	9	10	9	10	5730400000	10785000000	0.531	30	β- glucan
S8AMN0	Endo-1,4-β- xylanase	PDE_02101	7.1	31.281	95.06	13	1	1	2	4	1	1	1	1	661680000	8025900000	0.082	11	xylan
S8AMS9	Peptide hydrolase	PDE_02146	3.7	52.787	20.712	4	2	2	2	1	2	1	2	1	74546000	0
S8ANT9	Uncharacterized protein	PDE_02521	2.7	55.273	8.5676	1	1	1	1	0	1	0	1	0	10412000	0
S8ANV1	Uncharacterized protein	PDE_02536	20.3	18.651	37.998	8	3	3	3	2	3	2	3	2	501570000	571730000	0.877
S8AP92	Endo-1,4-β- xylanase	PDE_02682	9.7	29.488	44.257	8	2	2	4	1	2	1	2	1	2199900000	0		11	xylan
S8APL4	Uncharacterized protein	PDE_02797	11	49.39	43.394	14	4	4	5	4	4	3	4	3	786500000	612510000	1.284
S8APQ9	Putative endo-β-1,3-glucanase	PDE_02862	39.1	93.279	273.94	44	23	23	25	0	21	0	21	0	2718800000	0		81	β-1,3-glucan
S8AQK8	Putative β-1,3-mannanase	PDE_03199	9.9	39.881	32.19	8	4	4	0	6	0	4	0	4	0	2843300000		5	mannan
S8AQV3	Putative pectin acetylesterase	PDE_03289	10.8	27.922	14.746	2	2	2	0	0	0	0	0	0	0	0
S8AR30	Purple acid phosphatase	PDE_03399	8.6	66.715	37.058	7	5	5	4	0	4	0	4	0	133640000	0
S8AR81	Uncharacterized protein	PDE_03459	5.9	13.02	6.9213	3	1	1	1	1	1	1	1	1	0	0
S8ARA5	Uncharacterized protein	PDE_03484	7.1	24.057	12.615	2	2	2	1	0	1	0	1	0	0	0
S8ASZ0	Putative endopolygalacturonase	PDE_04162	37.4	38.432	122.39	36	10	10	12	7	9	6	9	6	6222900000	6116900000	1.017	28	pectin
S8AT05	Putative acetyl xylan esterase	PDE_04182	47	24.038	103.95	52	8	8	17	15	8	7	8	7	8435000000	7588600000	1.112
S8ATD9	Uncharacterized protein	PDE_00013	5.6	58.208	19.535	3	3	3	0	3	0	3	0	3	0	97018000
S8ATH5	Uncharacterized protein	PDE_04352	36.2	81.012	244.39	56	21	21	22	15	16	14	16	14	1817000000	3163800000	0.574
S8ATQ2	Mannan endo-1,6-α-mannosidase	PDE_04468	2.6	50.81	6.384	1	1	1	0	1	0	1	0	1	0	25564000		76	mannanoligosaccharide
S8ATR1	Endo-1,4-β- xylanase	PDE_04478	9	22.877	73.08	9	1	1	3	1	1	1	1	1	489950000	0		11	xylan
S8ATU2	Uncharacterized protein	PDE_04513	27.7	74.688	300.54	44	12	12	16	15	11	10	11	10	2782500000	2509100000	1.109
S8AU36	1,3-β-glucanosyltransferase	PDE_04618	39.5	49.878	148.31	43	14	14	15	7	12	7	12	7	2879100000	1194700000	2.41	72	transfer β-1,3-glucan
S8AUE5	Putative α-glucosidase	PDE_00400	35.9	99.207	323.31	34	24	24	0	31	0	24	0	24	0	8132800000		31	dextrin
S8AUK5	Uncharacterized protein	PDE_04768	35	43.238	176.64	18	11	11	0	10	0	9	0	9	0	1538000000
S8AUU8	Uncharacterized protein	PDE_04893	5.7	45.199	36.416	5	2	2	2	0	1	0	1	0	0	0
S8AUV1	Putative chitinase	PDE_04898	7.2	43.729	19.589	4	3	3	0	0	0	0	0	0	0	0		18	chitin
S8AUW0	Uncharacterized protein	PDE_04913	16.1	32.214	57.02	6	3	3	2	1	2	1	2	1	323030000	0
S8AUX2	Putative α-mannosidase	PDE_00591	30.3	88.868	158.22	37	18	18	15	14	15	13	15	13	1961000000	1469200000	1.335	92	mannanoligosaccharide
S8AV07	Uncharacterized protein	PDE_04983	8.1	29.061	11.853	1	2	2	0	0	0	0	0	0	0	0
S8AV78	Putative LPMO	PDE_00698	18.8	38.722	38.219	11	6	6	4	1	4	1	4	1	139220000	0		AA9	polysaccharide
S8AV88	Uncharacterized protein	PDE_05103	36.3	58.002	230.47	47	15	15	15	3	12	3	12	3	3215200000	292420000	10.995
S8AVG6	Putative endo-β-1,4-glucanase	PDE_05193	21.4	35.235	59.938	17	6	6	8	5	4	5	4	5	1180500000	983800000	1.2	5	cellulose
S8AVX4	Carboxypeptidase	PDE_00963	18.2	61.11	60.076	12	7	7	5	2	5	2	5	2	836280000	281020000	2.976
S8AW86	Uncharacterized protein	PDE_05480	7.3	98.578	43.189	9	6	6	5	0	5	0	5	0	69916000	0
S8AWB1	Putative β-1,3-glucanase	PDE_05515	46.2	46.322	170.49	52	15	15	18	16	12	13	12	13	5370800000	9100400000	0.59	64	β-1,3-glucan
S8AWH6	Putative chitinase	PDE_01168	35	35.426	110.66	17	6	6	7	4	6	4	6	4	3318000000	1952400000	1.699	18	chitin
S8AWZ3	Uncharacterized protein	PDE_01353	38.6	65.146	233.82	29	13	13	15	3	11	3	11	3	5648200000	365230000	15.465
S8AX25	Uncharacterized protein	PDE_01404	53.4	79.945	323.31	82	31	31	40	9	29	10	29	10	11542000000	1456400000	7.925
S8AX52	Uncharacterized protein	PDE_05851	7.9	13.27	6.8071	4	1	1	2	0	1	0	1	0	77751000	0
S8AXD6	Pectinesterase	PDE_01529	40.7	34.348	192.34	38	10	10	14	5	9	4	9	4	8442200000	810490000	10.416
S8AXM3	Putative endo-β-1,6-galactanase	PDE_06058	39.2	53.326	143.26	40	15	15	17	6	15	5	15	5	3253900000	354800000	9.171	30	endo-β-1,6-galactan
S8AXN0	Putative pectate lyase	PDE_06068	54.2	34.002	272.62	58	14	14	15	18	13	12	13	12	5455300000	12619000000	0.432
S8AXT8	Uncharacterized protein	PDE_06128	13.6	16.652	15.947	3	2	2	1	0	1	0	1	0	0	0
S8AXU9	Ecm33 domain-containing protein	PDE_06138	38.9	41.967	186.83	71	12	12	25	14	11	10	11	10	15743000000	6168500000	2.552
S8AY60	Uncharacterized protein	PDE_01827	59.7	26.104	130.75	23	12	12	12	0	10	0	10	0	1062300000	0
S8AYM9	Carboxylic ester hydrolase	PDE_02033	3.2	61.04	11.393	2	2	2	0	0	0	0	0	0	0	0
S8AYQ5	Peptidoglycan binding domain-containing protein	PDE_06498	19.1	25.465	32.231	4	2	2	1	1	1	1	1	1	0	0
S8AYV0	Putative α-N-acetylglucosaminidase	PDE_02100	3.6	86.487	21.247	3	3	3	2	0	2	0	2	0	39045000	0
S8AYX1	Uncharacterized protein	PDE_02125	45.6	17.814	78.622	15	6	6	8	0	5	0	5	0	666080000	0
S8AZ20	Uncharacterized protein	PDE_02180	13	112.27	56.506	7	8	8	0	7	0	8	0	8	0	422940000
S8B029	Elongation factor 1-α	PDE_02596	4.1	49.797	11.327	2	2	2	0	0	0	0	0	0	0	0
S8B0B4	Putative endopolygalacturonase	PDE_07153	28.8	38.664	97.705	20	9	9	9	1	9	1	9	1	2840000000	0		28	pectin
S8B0F3	β-glucosidase	PDE_02736	43.7	93.511	323.31	189	38	38	64	60	36	35	36	35	33911000000	50436000000	0.672	3	cellooligosaccharide
S8B0N0	Putative β-glucuronidase	PDE_02801	38.3	71.346	226.76	58	20	20	28	11	18	9	18	9	5857100000	2083800000	2.811	2	β-glycosomes of D-glucuronic acid
S8B0U2	Putative endo-β-1,4-glucanase	PDE_02886	18.3	26.796	76.1	9	3	3	5	0	3	0	3	0	655170000	0		12	cellulose
S8B190	Uncharacterized protein	PDE_03053	12.4	21.515	9.6155	1	1	1	0	0	0	0	0	0	0	0
S8B1P0	Putative polygalacturonase	PDE_03218	43.2	38.766	133.16	21	12	12	8	0	9	0	9	0	1685200000	0		28	pectin
S8B1X2	Uncharacterized protein	PDE_03308	21.7	24.177	36.06	8	5	5	1	0	1	0	1	0	0	0
S8B2B2	Glucanase	PDE_07929	29.3	49.371	234.03	49	12	12	8	22	7	12	7	12	3111000000	36424000000	0.085	7	cellulose
S8B2H7	Putative endo-β-1,4- xylanase	PDE_03573	59.4	52.441	206.45	58	20	20	19	9	17	8	17	8	4748100000	1066000000	4.454	30	xylan
S8B2Q2	Uncharacterized protein	PDE_08075	3.8	27.679	6.6967	1	1	1	0	0	0	0	0	0	0	0
S8B2R2	Putative α-mannosidase	PDE_08085	31	86.291	224.59	41	19	19	21	6	15	6	15	6	5069700000	495040000	10.241	92	mannoseoligosaccharide
S8B303	Uncharacterized protein	PDE_08180	34.3	61.643	188.11	33	13	13	6	15	6	10	6	10	741970000	3808100000	0.195
S8B3F6	Uncharacterized protein	PDE_08305	4.6	46.814	11.896	3	2	2	1	0	1	0	1	0	0	0
S8B3P5	Uncharacterized protein	PDE_04101	14.4	15.607	15.966	3	1	1	2	1	1	1	1	1	269410000	0
S8B4F0	Uncharacterized protein	PDE_04356	20.1	57.415	74.446	15	8	8	11	0	8	0	8	0	1521000000	0
S8B4P6	Carboxylic ester hydrolase	PDE_08770	10.8	57.576	36.16	6	5	5	3	0	3	0	3	0	152140000	0
S8B5E5	Uncharacterized protein	PDE_09040	5.7	20.101	9.9154	4	1	1	1	0	1	0	1	0	0	0
S8B5N8	Uncharacterized protein	PDE_04837	27.5	86.571	203.67	27	20	20	1	0	1	0	1	0	0	0
S8B5S7	Uncharacterized protein	PDE_09177	18.3	58.811	77.179	17	10	10	6	0	5	0	5	0	220660000	0
S8B672	Uncharacterized protein	PDE_05097	49.8	43.683	323.31	85	15	15	42	5	15	4	15	4	19939000000	375650000	53.079
S8B6D7	Glucoamylase	PDE_09417	55.9	67.211	323.31	226	25	25	81	67	20	23	20	23	64371000000	91415000000	0.704	15	dextrin
S8B6K2	Uncharacterized protein	PDE_09492	4.8	67.78	18.526	2	2	2	2	0	2	0	2	0	52779000	0
S8B6N0	Putative chitin glucanosyltransferase	PDE_05263	24.2	46.811	88.462	18	8	8	6	1	6	1	6	1	1133700000	0		16	transfer chitin
S8B6N1	Putative chitinase	PDE_09532	9.2	96.765	76.75	12	5	5	2	3	2	3	2	3	138590000	269720000	0.514	18	chitin
S8B6N4	Uncharacterized protein	PDE_09537	11.7	58.305	58.169	9	6	6	4	0	4	0	4	0	71998000	0
S8B7A5	Uncharacterized protein	PDE_05544	21	59.55	110.31	16	9	9	7	0	7	0	7	0	552390000	0
S8B7P9	Putative α-L-arabinofuranosidase	PDE_09988	55.7	52.546	323.31	96	19	19	34	19	17	13	17	13	12374000000	8156300000	1.517
S8B8B6	Putative rhamnogalacturonase	PDE_05931	25.1	47.434	92.232	20	9	9	11	0	9	0	9	0	1262400000	0		28	rhamnogalacturonan
S8B8C3	Uncharacterized protein	PDE_05941	42.5	36.139	123.97	25	8	8	10	7	8	4	8	4	3757500000	4782100000	0.786
S8B8C8	Uncharacterized protein	PDE_05946	8.5	46.213	25.289	5	4	4	4	0	4	0	4	0	92528000	0
S8B8I9	Carboxypeptidase	PDE_06031	40.4	51.703	202.58	68	12	12	22	16	12	11	12	11	19799000000	9456800000	2.094
S8B8M7	Putative α-L-arabinofuranosidase	PDE_06067	35.4	49.371	175.32	45	13	13	18	7	12	6	12	6	5297000000	799540000	6.625	43	rhamnogalacturonan
S8B9X6	Chitin binding domain-and peptidoglycan binding domain-containing protein	PDE_06567	1.4	66.544	6.1791	1	1	1	1	0	1	0	1	0	50997000	0
S8BA66	Putative feruloyl esterase	PDE_06649	29.3	35.771	69.991	13	5	5	4	3	3	3	3	3	1390900000	965860000	1.44
S8BAK1	Uncharacterized protein	PDE_06770	40.6	69.874	255.58	65	22	22	26	1	20	1	20	1	5793100000	0		127
S8BAT7	Putative exopolygalacturonase	PDE_06891	17.4	47.315	64.774	7	5	5	2	0	2	0	2	0	81115000	0		28	exopolygalacturonan
S8BAX2	1,3-β-glucanosyltransferase	PDE_06951	17.4	57.859	162.4	29	9	9	14	5	9	6	9	6	3221100000	1581800000	2.036	72	transfer β- 1,3-glucan
S8BBA3	Uncharacterized protein	PDE_07106	44.1	15.141	53.895	13	4	4	3	4	3	2	3	2	7867700000	4127000000	1.906
S8BBJ4	Uncharacterized protein	PDE_07212	13.7	100.38	78.498	16	10	10	10	0	9	0	9	0	448430000	0
S8BD27	Uncharacterized protein	PDE_07803	51.4	59.857	239.97	61	18	18	28	2	15	2	15	2	14383000000	395270000	36.388	125
S8BDA8	Uncharacterized protein	PDE_07918	9.2	28.908	14.875	1	2	2	1	0	2	0	2	0	38966000	0
S8BDB6	Endo-β-1,4-glucanase Cel45A	PDE_07928	3.8	26.867	6.7507	12	1	1	3	4	1	1	1	1	0	0		45	cellulose
S8BDC2	Putative polygalacturonase	PDE_07938	13.7	37.62	50.344	9	3	3	4	1	3	1	3	1	1898100000	0		28	polygalacturonan
S8BDN2	β- xylanase	PDE_08094	65.6	43.564	323.31	168	21	20	17	109	13	21	12	20	9729300000	242400000000	0.04	10	xylan
S8BDR6	Putative exo-β-1,3-glucanase	PDE_08139	29.2	85.288	298.69	91	14	14	35	29	14	12	14	12	24629000000	23083000000	1.067
S8BDX8	Uncharacterized protein	PDE_08209	3.7	26.929	6.926	1	1	1	0	0	0	0	0	0	0	0
S8BF81	Uncharacterized protein	PDE_08709	2.5	30.287	6.6617	1	1	1	1	0	1	0	1	0	18581000	0
S8BFI1	Putative β-mannosidase	PDE_08804	22.4	106.54	201.95	38	16	16	24	2	15	2	15	2	2841000000	39945000	71.123	2	mannose
S8BFX2	Uncharacterized protein	PDE_08974	17	36.619	53.355	9	4	4	5	2	4	2	4	2	407310000	406750000	1.001
S8BG15	Putative β-glucosidase	PDE_09019	8.4	93.417	49.67	8	6	6	0	5	0	5	0	5	0	188230000		3	cellooligosaccharide
S8BGM3	Putative endo-β-1,4-glucanase	PDE_09226	46.7	44	155.67	75	12	12	11	39	8	11	8	11	4672900000	73399000000	0.064	5	cellulose
S8BH34	Vacuolar serine protease PrtB	PDE_09396	10.1	53.29	38.63	5	5	5	0	2	0	2	0	2	0	0
S8BHG8	Uncharacterized protein	PDE_09586	6.9	41.074	15.362	2	2	2	0	0	0	0	0	0	0	0
S8BI83	Uncharacterized protein	PDE_09907	22	61.14	83.255	12	10	10	0	1	0	1	0	1	0	0
S8BIB0	Uncharacterized protein	PDE_09947	9.2	30.82	23.013	6	3	3	0	3	0	2	0	2	0	147040000
S8BIB3	Glyceraldehyde-3-phosphate dehydrogenase	PDE_09952	6.8	36.141	12.732	2	2	2	0	0	0	0	0	0	0	0

## Sheet: C30WB and C30RS
Protein accession	Protein description	Gene name	Sequence coverage [%]	Mol. weight [kDa]	Score	MS/MS Counts	Peptides	Unique peptides	MS/MS Count C30WB	MS/MS Count C30RS	Peptides C30WB	Peptides C30RS	Unique peptides C30WB	Unique peptides C30RS	LFQ intensity C30WB	LFQ intensity C30RS	C30WB/C30RS Ratio	GHF	Substrate
A0A024RUF8	Putative β-mannosidase A	M419DRAFT_93487	6.9	103.81	48.26	13	7	7	8	3	7	3	7	3	144180000	93703000	1.539	2	β-mannanoligosaccharide-oligosaccharide
A0A024RUY5	Aromatic compound dioxygenase	M419DRAFT_13360	12.3	43.882	30.84	11	3	3	2	1	2	1	2	1	85206000	0
A0A024RV01	β-1,4-endoxylanase	M419DRAFT_93498	29.4	48.518	138.34	31	9	9	6	8	5	7	5	7	1042200000	6520500000	0.16	30	xylan
A0A024RV22	Adenylyl cyclase-associated protein	M419DRAFT_105155	2.1	56.613	7.9926	1	1	1	1	0	1	0	1	0	17530000	0
A0A024RV27	Acyltransferase ChoActase/COT/CPT	M419DRAFT_105163	32.1	71.764	140.71	23	18	18	23	0	18	0	18	0	1442400000	0
A0A024RV28	Uncharacterized protein (Fragment)	M419DRAFT_125427	18.5	17.085	17.116	2	1	1	1	1	1	1	1	1	0	7975200		64	GH64 domain-containing protein
A0A024RV44	Putative N,O-diacetyl muramidase	M419DRAFT_13308	6.6	24.265	12.113	2	2	2	0	0	0	0	0	0	0	0		25	Diacetylmuramic acid
A0A024RV45	40S ribosomal protein S4	M419DRAFT_125474	18.5	29.451	26.224	5	4	4	5	0	4	0	4	0	165100000	0
A0A024RV57	Xaa-pro aminopeptidase	M419DRAFT_26973	4.4	68.194	16.764	2	2	2	2	0	2	0	2	0	98367000	0
A0A024RVB8	Uncharacterized protein	M419DRAFT_125426	31.2	23.162	38.229	12	5	5	5	3	4	3	4	3	129930000	229830000	0.565	64	GH64 domain-containing protein
A0A024RVE7	NAD(P)-binding protein	M419DRAFT_39886	19.6	39.503	35.302	5	5	5	5	0	5	0	5	0	120160000	0
A0A024RVF3	CFEM-domain-containing protein	M419DRAFT_125544	26.7	18.684	59.365	37	4	4	10	5	4	3	4	3	4045100000	3470600000	1.166
A0A024RVK7	3-isopropylmalate dehydrogenase	M419DRAFT_92414	2.1	40.338	6.1528	1	1	1	1	0	1	0	1	0	0	0
A0A024RVM5	Heat shock protein	M419DRAFT_116761	6.8	79.723	27.973	5	5	5	5	0	5	0	5	0	72426000	0
A0A024RVN4	Putative penicillin-binding protein	M419DRAFT_92119	23.3	64.34	97.442	10	9	9	0	0	0	0	0	0	0	0
A0A024RVT2	PLC-E	M419DRAFT_139407	7.7	69.222	40.842	5	4	4	4	0	4	0	4	0	135130000	0
A0A024RVY1	Nuclear transport factor 2 domain-containing protein	M419DRAFT_121146	36.8	13.629	29.512	3	3	3	3	0	3	0	3	0	151630000	0
A0A024RW39	Putative lectin family integral membrane protein	M419DRAFT_139361	2.7	49.543	9.9425	1	1	1	1	0	1	0	1	0	19451000	0
A0A024RWA5	β-glucosidase	M419DRAFT_125268	40.8	90.973	256.44	35	31	31	33	1	31	1	31	1	3206600000	0		3	cellooligosaccharide
A0A024RWD3	Uncharacterized protein	M419DRAFT_91527	4.8	60.16	13.136	3	2	2	1	1	1	1	1	1	0	18310000
A0A024RWF0	Phosphoenolpyruvate carboxykinase	M419DRAFT_92198	23	65.443	86.73	11	11	11	11	0	11	0	11	0	958770000	0
A0A024RWH3	Family 31 glycosyl hydrolase	M419DRAFT_104546	9.2	101.78	59.434	8	7	7	5	1	6	1	6	1	188010000	0		31	non-reducing (1->4)-linked α-D-glucose residues
A0A024RWN4	Amidase signature enzyme	M419DRAFT_91489	18.3	59.871	63.401	13	8	8	6	0	6	0	6	0	128050000	0
A0A024RWS2	NAD(P)-binding protein	M419DRAFT_91098	14.2	36.075	35.624	4	4	4	4	0	4	0	4	0	105440000	0
A0A024RWW9	Glycoside hydrolase	M419DRAFT_90847	39.1	52	229.61	81	14	14	33	9	14	9	14	9	16629000000	2883700000	5.767	30	xylan
A0A024RWZ7	β-hexosaminidase	M419DRAFT_104242	8.8	67.355	47.475	4	4	4	4	0	4	0	4	0	101770000	0		20	β-aminohexose
A0A024RX04	α/β-hydrolase	M419DRAFT_134355	4.7	28.095	10.256	1	1	1	1	0	1	0	1	0	8307600	0
A0A024RX17	Coatomer β	M419DRAFT_104261	4.9	95.121	26.566	5	4	4	5	0	4	0	4	0	145580000	0
A0A024RX24	Uncharacterized protein	M419DRAFT_93472	4.2	25.701	7.9933	1	1	1	1	0	1	0	1	0	26578000	0
A0A024RX56	Uncharacterized protein	M419DRAFT_39460	0.8	118	-2	0	1	1	0	0	0	1	0	1	0	11747000
A0A024RX70	Uncharacterized protein	M419DRAFT_134454	38.8	25.375	54.008	8	5	5	6	1	5	1	5	1	1018700000	0
A0A024RX88	Uncharacterized protein	M419DRAFT_125145	16.1	44.196	39.648	6	6	6	6	0	6	0	6	0	275160000	0
A0A024RXA3	Uncharacterized protein	M419DRAFT_125146	10.8	10.423	6.8152	1	1	1	1	0	1	0	1	0	23968000	0
A0A024RXA7	Mitochondrial matrix Mmp37	M419DRAFT_104280	1.7	64.358	6.5794	2	1	1	0	0	0	0	0	0	0	0
A0A024RXG1	Ribokinase	M419DRAFT_90535	5	32.916	13.1	2	2	2	2	0	2	0	2	0	57371000	0
A0A024RXG4	β-mannosidase A	M419DRAFT_12549	2	105.88	13.177	2	2	2	2	0	2	0	2	0	28164000	0		2	mannanoligosaccharide
A0A024RXH9	Uncharacterized protein	M419DRAFT_93634	1.4	62.47	6.0446	1	1	1	1	0	1	0	1	0	15429000	0
A0A024RXI7	Orotate pyrophosphoribosyl transferase	M419DRAFT_104102	41.9	25.321	68.638	8	8	8	8	0	8	0	8	0	469320000	0
A0A024RXK1	Phospholipase D/nuclease	M419DRAFT_104119	2	86.873	11.184	2	2	2	2	0	2	0	2	0	15337000	0
A0A024RXL4	Uncharacterized protein	M419DRAFT_125575	27	48.296	153.06	48	10	10	17	12	10	8	10	8	3351300000	10114000000	0.331
A0A024RXP8	Glucanase	M419DRAFT_125125	31.5	54.111	323.31	590	14	14	136	154	12	11	12	11	42719000000	129190000000	0.331	7	MCC
A0A024RXP9	1,3-β-glucanosyltransferase	M419DRAFT_103899	16	56.497	60.284	16	6	6	3	1	3	1	3	1	187600000	0		72	1,3-β-glucan
A0A024RXR3	Peptidyl-prolyl cis-trans isomerase	M419DRAFT_103941	34.8	22.705	72.828	9	7	7	9	0	7	0	7	0	242070000	0
A0A024RXW6	Carboxypeptidase	M419DRAFT_91008	4.8	67.828	17.532	3	3	3	1	0	1	0	1	0	0	0
A0A024RXZ4	Uncharacterized protein (Fragment)	M419DRAFT_49613	5.8	17.366	6.8775	1	1	1	1	0	1	0	1	0	3362700	0
A0A024RXZ5	Delta-1-pyrroline-5-carboxylate dehydrogenase 1	M419DRAFT_27041	16	62.55	45.367	6	6	6	6	0	6	0	6	0	246650000	0
A0A024RY19	EEF1-gamma domain-containing protein	M419DRAFT_142965	43.9	45.897	123.25	23	14	14	23	0	14	0	14	0	2342300000	0
A0A024RY24	Lysophospholipase	M419DRAFT_116820	20.8	70.004	112.92	19	11	11	13	2	11	2	11	2	988230000	79475000	12.434
A0A024RY51	Hsp70-like protein	M419DRAFT_12362	20.3	73.155	89.031	12	11	11	12	0	11	0	11	0	1046000000	0
A0A024RY82	Putative oxidoreductase CipA-like protein	M419DRAFT_26551	6.6	32.975	10.471	2	2	2	2	0	2	0	2	0	114440000	0
A0A024RY86	PLP-dependent transferase	M419DRAFT_103773	5.3	52.666	12.84	2	2	2	2	0	2	0	2	0	44740000	0
A0A024RYC1	Isocitrate dehydrogenase [NADP]	M419DRAFT_89404	12.9	46.707	32.885	5	4	4	5	0	4	0	4	0	201450000	0
A0A024RYD7	Glutaminase GtaA	M419DRAFT_103596	17.3	76.585	107.94	10	10	10	10	0	10	0	10	0	469080000	0
A0A024RYE4	Redoxin	M419DRAFT_90449	36.1	17.838	35.271	5	4	4	5	0	4	0	4	0	330460000	0
A0A024RYL5	Branched-chain-amino-acid aminotransferase	M419DRAFT_115285	9	45.091	20.939	3	3	3	3	0	3	0	3	0	97264000	0
A0A024RYM4	Putative acyl-CoA dehydrogenase	M419DRAFT_13033	15.2	56.976	54.029	8	8	8	8	0	8	0	8	0	208510000	0
A0A024RYT2	Alcohol dehydrogenase class-3	M419DRAFT_139316	3.4	37.742	6.1473	1	1	1	1	0	1	0	1	0	16123000	0
A0A024RYU5	Uncharacterized protein	M419DRAFT_139320	9.8	116.64	91.061	15	7	7	5	0	4	0	4	0	153140000	0		65	α,α-trehalose
A0A024RYU8	DUF1688-domain-containing protein	M419DRAFT_92431	14.5	47.751	49.934	5	5	5	5	0	5	0	5	0	130420000	0
A0A024RYV0	Amidase signature enzyme	M419DRAFT_133819	1.5	48.668	6.4946	1	1	1	0	1	0	1	0	1	0	14327000
A0A024RYY4	Putative glutaryl-CoA dehydrogenase	M419DRAFT_138899	18.8	60.709	79.028	10	7	7	10	0	7	0	7	0	365530000	0
A0A024RYZ7	Fructose-bisphosphate aldolase, class II	M419DRAFT_38860	37	39.649	134.63	19	10	10	19	0	10	0	10	0	2294500000	0
A0A024RZ11	S-methyl-5'-thioadenosine phosphorylase	M419DRAFT_124889	11.7	33.833	24.346	4	3	3	4	0	3	0	3	0	120160000	0
A0A024RZ59	Uncharacterized protein	M419DRAFT_89299	2.7	41.488	6.167	1	1	1	0	1	0	1	0	1	0	111140000
A0A024RZ78	Malate dehydrogenase	M419DRAFT_39524	23	34.391	37.969	5	5	5	5	0	5	0	5	0	185800000	0
A0A024RZ80	Alcohol oxidase	M419DRAFT_104503	13.4	60.138	40.446	6	5	5	6	0	5	0	5	0	203090000	0
A0A024RZA9	Methionine synthase II	M419DRAFT_91438	3.2	42.049	6.9541	1	1	1	1	0	1	0	1	0	0	0
A0A024RZB4	Translationally controlled tumor-associated	M419DRAFT_125330	19.4	19.014	22.145	6	3	3	4	1	3	1	3	1	266560000	0
A0A024RZE8	β subunit of phenylalanyl-tRNA synthetase	M419DRAFT_26403	3.3	67.826	12.916	3	2	2	3	0	2	0	2	0	24675000	0
A0A024RZF0	Amidohydrolase family protein	M419DRAFT_26513	10.6	60.902	40.235	5	4	4	5	0	4	0	4	0	143000000	0
A0A024RZF2	Putative coatomer subunit delta	M419DRAFT_103348	2.3	56.814	8.0306	1	1	1	1	0	1	0	1	0	0	0
A0A024RZH1	α-galactosidase 2	M419DRAFT_12566	13	82.091	69.673	16	9	9	9	0	9	0	9	0	355130000	0		36	α-galactose
A0A024RZI4	Putative glyoxal oxidase	M419DRAFT_26844	14	117.17	116.29	19	11	11	14	4	11	3	11	3	1644600000	506970000	3.244
A0A024RZP7	Swollenin	M419DRAFT_104220	37.9	51.524	229.88	91	11	11	21	25	9	10	9	10	13949000000	27965000000	0.499	Expansin_EG45	solid cellulose
A0A024RZR2	YjeF N-terminal domain-like protein	M419DRAFT_138785	9.2	23.785	22.561	1	1	1	1	0	1	0	1	0	18020000	0
A0A024RZS1	Family 31 glycosyl hydrolase	M419DRAFT_134448	2.7	86.259	15.134	2	2	2	2	0	2	0	2	0	28185000	0		31	hydrolyse α-xyloside
A0A024RZU9	Proteasome subunit α type	M419DRAFT_26797	31.9	27.852	47.688	7	6	6	7	0	6	1	6	1	401260000	0
A0A024RZV6	Aldehyde dehydrogenase	M419DRAFT_125243	2	54.501	7.1875	1	1	1	1	0	1	0	1	0	27858000	0
A0A024RZZ9	Putative NADP(+)-dependent dehydrogenase	M419DRAFT_115937	23.4	31.914	71.179	14	7	7	9	2	7	2	7	2	528990000	179110000	2.953
A0A024S047	60S ribosomal protein L16	M419DRAFT_26748	10.9	22.822	17.651	4	3	3	3	0	3	0	3	0	37823000	0
A0A024S052	Rab GDP dissociation inhibitor	M419DRAFT_26662	14.9	51.322	46.414	7	7	7	7	0	7	0	7	0	190560000	0
A0A024S067	Ribonuclease T2 family protein	M419DRAFT_39063	4.7	35.326	7.645	1	1	1	0	0	0	0	0	0	0	0
A0A024S098	QI74 protein	M419DRAFT_124811	11.1	82.593	49.667	10	7	7	6	2	6	2	6	2	143280000	0
A0A024S0A7	Putative glycosyl hydrolase	M419DRAFT_133200	11.3	55.163	44.629	12	5	5	5	3	4	3	4	3	243760000	130860000	1.863	43	xylan
A0A024S0B2	Mannan endo-1,6-α-mannosidase	M419DRAFT_103113	24.1	47.634	84.461	19	11	11	4	0	4	0	4	0	123150000	0		76	mannan
A0A024S0D5	Acetyl xylan esterase	M419DRAFT_88887	13.6	21.921	24.392	4	2	1	1	0	2	1	1	0	0	0
A0A024S0F5	Glucose-6-phosphate isomerase	M419DRAFT_90709	47.3	61.082	244.59	31	21	21	29	0	21	0	21	0	4102500000	0
A0A024S0G1	Endo-β-1,6-galactanase	M419DRAFT_11580	15.7	52.368	64.549	13	6	6	5	4	4	3	4	3	232790000	186290000	1.25	30	galactan
A0A024S0J4	Apo Saccharopine reductase	M419DRAFT_88293	38.7	48.812	142.24	18	14	14	17	0	14	0	14	0	1251900000	0
A0A024S0K1	Uncharacterized protein	M419DRAFT_124526	20.3	45.979	45.823	11	7	6	2	5	3	6	2	5	147010000	444340000	0.331	18	chitin
A0A024S0N5	Coproporphyrinogen III oxidase	M419DRAFT_102759	12.8	46.686	28.817	5	5	5	5	0	5	0	5	0	205920000	0
A0A024S0P1	Proteasome subunit α type	M419DRAFT_26658	18.5	26.545	32.409	4	4	4	3	0	3	0	3	0	115780000	0
A0A024S0P9	Malate dehydrogenase	M419DRAFT_138994	69	35.14	172.79	37	17	17	28	4	17	5	17	5	11713000000	299400000	39.122
A0A024S0R2	Thiolase	M419DRAFT_124947	6.8	43.642	17.019	2	2	2	2	0	2	0	2	0	22999000	0
A0A024S0R6	Cytochrome c	M419DRAFT_26219	10.4	11.569	7.681	1	1	1	1	0	1	0	1	0	26468000	0
A0A024S0T2	Tripeptidyl peptidase	M419DRAFT_26554	9.1	64.162	37.93	7	4	4	3	2	3	2	3	2	59229000	0
A0A024S0W8	Ketol-acid reductoisomerase, mitochondrial	M419DRAFT_103003	16.3	44.776	55.885	5	5	5	5	0	5	0	5	0	131970000	0
A0A024S0Y5	60S ribosomal protein L24a	M419DRAFT_125112	10	18.028	11.907	2	2	2	2	0	2	0	2	0	101740000	0
A0A024S109	ECM33-like protein	M419DRAFT_38236	37.6	41.829	110.33	28	12	12	5	0	5	1	5	1	372620000	0
A0A024S112	Dienelactone hydrolase	M419DRAFT_115504	17.6	27.206	24.856	4	3	3	4	0	3	0	3	0	154020000	0
A0A024S151	Dipeptidase	M419DRAFT_12257	8.7	49.884	41.45	6	3	3	3	1	3	1	3	1	79601000	0
A0A024S158	Uncharacterized protein	M419DRAFT_87228	8.5	79.274	37.662	5	5	5	0	0	0	0	0	0	0	0
A0A024S166	α-glucuronidase	aguA	30.8	93.423	189.01	52	23	23	23	8	20	7	20	7	2131500000	653550000	3.261	67	glucuronic acid
A0A024S1A3	Catalase-peroxidase	katG	56.7	83.049	323.31	49	35	35	49	0	35	0	35	0	9094700000	0
A0A024S1B2	Acylase ACY 1	M419DRAFT_12055	1.8	65.383	7.9445	1	1	1	1	0	1	0	1	0	15513000	0
A0A024S1D0	Ornithine aminotransferase	M419DRAFT_138585	61.9	47.696	254.88	28	21	21	28	0	21	0	21	0	4114500000	0
A0A024S1K0	GroES-like protein	M419DRAFT_138647	52.1	37.661	171.37	29	15	15	19	10	15	10	15	10	2411800000	1189900000	2.027
A0A024S1L2	Adenosylhomocysteinase	M419DRAFT_142425	51	48.776	216.66	26	18	18	26	0	18	1	18	1	6667800000	0
A0A024S1M6	Uncharacterized protein	M419DRAFT_102884	3.6	34.274	7.2396	1	1	1	1	0	1	0	1	0	26438000	0
A0A024S1N5	Uncharacterized protein	M419DRAFT_86458	7.2	35.976	15.361	2	2	2	2	0	2	0	2	0	15462000	0
A0A024S1P7	Subtilisin-like protein	M419DRAFT_26076	20.2	40.516	59.994	5	4	4	5	0	4	0	4	0	293200000	0
A0A024S1Q8	Trehalase	M419DRAFT_102372	22	76.901	144.08	38	13	13	14	10	13	9	13	9	962990000	570050000	1.689
A0A024S1S0	Uncharacterized protein	M419DRAFT_124442	38.7	11.904	21.973	4	3	3	2	2	2	2	2	2	0	85336000
A0A024S1T2	Subtilisin-like protease	M419DRAFT_124452	17.4	58.036	73.819	13	7	7	8	2	7	2	7	2	798590000	0
A0A024S1T5	Uncharacterized protein	M419DRAFT_124897	47.1	44.566	156.22	34	14	13	19	6	14	5	13	4	1117400000	145450000	7.682	18
A0A024S1V1	Endopolygalacturonase	M419DRAFT_133383	20.1	38.342	87.087	18	4	4	6	4	4	3	4	3	1460300000	793090000	1.841
A0A024S1V4	Cyanamide hydratase	M419DRAFT_124787	49.8	27.591	108.91	11	8	8	11	0	8	0	8	0	1467800000	0
A0A024S1W8	Uncharacterized protein	M419DRAFT_38733	12.3	11.867	10.168	1	1	1	1	0	1	0	1	0	42826000	0
A0A024S1W9	Glycoside hydrolase (Fragment)	M419DRAFT_124460	31.8	39.382	104.69	24	10	10	13	4	10	4	10	4	1025200000	453940000	2.258
A0A024S1Y5	Eukaryotic translation initiation factor 6	TIF6	10.2	26.605	24.618	3	2	2	3	0	2	0	2	0	110270000	0
A0A024S1Y6	Phosphoglycerate mutase-like protein	M419DRAFT_89526	4	42.108	13.188	1	1	1	1	0	1	0	1	0	12613000	0
A0A024S1Y8	Ribosomal protein S3	M419DRAFT_114964	18.6	28.919	41.802	5	5	5	5	0	5	0	5	0	79048000	0
A0A024S218	4-aminobutyrate aminotransferase	M419DRAFT_87303	24.3	51.703	93.95	8	7	7	8	0	7	0	7	0	724300000	0
A0A024S220	Aspartyl-tRNA synthetase	M419DRAFT_124942	1.7	64.006	6.1535	1	1	1	1	0	1	0	1	0	8587500	0
A0A024S223	Acetamidase	M419DRAFT_102495	28	60.777	94.793	12	12	12	12	0	12	0	12	0	451720000	0
A0A024S233	Alcohol oxidase	M419DRAFT_114133	45.2	75.179	254.03	40	27	27	37	3	26	3	26	3	3162200000	50856000	62.179
A0A024S279	Alcohol oxidase	M419DRAFT_132747	10.1	59.178	27.971	4	4	4	4	0	4	0	4	0	151530000	0
A0A024S2G0	5'-nucleotidase	M419DRAFT_138416	1.4	61.01	6.1937	1	1	1	1	0	1	0	1	0	12473000	0
A0A024S2H5	Endo-β-1,4-glucanase (Fragment)	M419DRAFT_124438	20.3	22.328	59.816	18	4	4	3	8	3	4	3	4	337000000	7517300000	0.045	12	cellulose
A0A024S2N7	Ser/Thr protein phosphatase	M419DRAFT_102441	6.9	68.8	27.644	7	4	4	4	2	4	2	4	2	121140000	61146000	1.981
A0A024S2T1	Short-chain dehydrogenase/reductase family protein	M419DRAFT_102467	11.4	29.961	20.112	3	3	3	3	0	3	0	3	0	77573000	0
A0A024S2U7	Superoxide dismutase	M419DRAFT_101907	35.8	25.006	66.253	8	7	7	8	0	7	0	7	0	807000000	0
A0A024S2V8	Cyanovirin-N	M419DRAFT_124294	12.9	11.468	7.8441	1	1	1	1	0	1	0	1	0	38803000	0
A0A024S2Y7	α-N-arabinofuranosidase	M419DRAFT_102517	58.8	51.115	272.53	74	17	15	22	12	13	9	12	9	8528400000	4578400000	1.863
A0A024S2Y8	PR-1-like protein	M419DRAFT_124737	9.1	18.016	5.9828	0	1	1	0	0	1	0	1	0	11955000	0
A0A024S2Z8	Phosphoribosylformylglycinamidine synthase	M419DRAFT_85265	1.3	145.69	10.404	1	1	1	1	0	1	0	1	0	16797000	0
A0A024S302	Aldo/keto reductase	M419DRAFT_26328	43.7	38.915	114.26	20	13	13	17	1	13	1	13	1	1000300000	0
A0A024S304	Diphosphomevalonate decarboxylase	M419DRAFT_101957	2.8	41.199	7.1835	1	1	1	0	0	0	0	0	0	0	0
A0A024S305	Uncharacterized protein	M419DRAFT_113686	8.3	51.409	41.496	2	3	3	2	0	3	0	3	0	61891000	0
A0A024S3A1	1,3-β-glucanosyltransferase	M419DRAFT_113858	24.8	57.329	124.35	30	11	11	6	3	5	3	5	3	376570000	293670000	1.282	72	transfer β-1,3-glucan
A0A024S3B8	Phosphoglycerate kinase	M419DRAFT_113180	7.7	44.407	21.575	4	3	3	4	0	3	0	3	0	50075000	0
A0A024S3D6	NAD(P)-binding protein	M419DRAFT_102278	43.8	29.274	79.665	10	8	8	10	0	8	0	8	0	1142300000	0
A0A024S3E1	Dihydroxy-acid and 6-phosphogluconate dehydratase	M419DRAFT_86103	3.3	64.293	15.447	2	2	2	2	0	2	0	2	0	50154000	0
A0A024S3G6	Kynureninase	BNA5	4.5	53.657	11.503	2	2	2	2	0	2	0	2	0	60473000	0
A0A024S3V1	Actin/actin-like protein	M419DRAFT_113342	14.4	41.621	38.836	5	5	5	0	5	0	5	0	5	0	574330000
A0A024S3W2	AAA ATPase	M419DRAFT_142542	13.8	89.702	78.708	10	10	10	10	0	10	0	10	0	373230000	0
A0A024S3Y1	Aspartate aminotransferase	M419DRAFT_114383	49.8	46.812	148.47	21	18	18	21	0	18	0	18	0	3385500000	0
A0A024S3Y8	Actin-like ATPase domain-containing protein	M419DRAFT_26187	29.9	62.802	137.68	21	18	18	21	0	18	0	18	0	1489000000	0
A0A024S437	Uncharacterized protein	M419DRAFT_25723	17.7	22.433	30.344	12	4	4	4	1	4	1	4	1	414060000	0
A0A024S441	Translation protein SH3-like protein	M419DRAFT_119802	6.8	17.831	8.983	2	1	1	1	0	1	0	1	0	0	0
A0A024S489	Glycoside hydrolase	M419DRAFT_142123	9.4	84.668	60.499	7	5	5	6	0	5	0	5	0	502520000	0		18	glucoside
A0A024S4A0	Transaldolase	M419DRAFT_101392	54.6	35.605	165.94	50	18	18	24	8	17	10	17	10	5848800000	1033400000	5.66
A0A024S4D1	Uncharacterized protein	M419DRAFT_113236	7.2	18.071	10.329	1	1	1	0	0	0	0	0	0	0	0
A0A024S4D8	ACC deaminase	M419DRAFT_86627	9.8	37.995	22.429	4	4	4	4	0	4	0	4	0	90440000	0
A0A024S4E3	Histone H4	M419DRAFT_37040	46.6	11.48	34.352	6	5	5	5	0	5	0	5	0	340130000	0
A0A024S4H1	Pyruvate dehydrogenase E1 component subunit α	M419DRAFT_101508	15.6	45.407	34.873	4	4	4	4	0	4	0	4	0	136930000	0
A0A024S4H2	Uncharacterized protein	M419DRAFT_25832	40.3	33.755	109.43	13	9	9	11	0	9	0	9	0	658500000	0
A0A024S4H4	Citrate synthase	M419DRAFT_11095	20.3	52.363	62.006	9	9	8	9	0	9	0	8	0	424560000	0
A0A024S4M7	Ribosomal protein L19	M419DRAFT_137938	1	314.54	19.966	4	3	3	4	0	3	0	3	0	149690000	0
A0A024S4P1	40S ribosomal protein S1	RPS1	3.1	29.218	6.0939	1	1	1	1	0	1	0	1	0	0	0
A0A024S4Q6	Putative aspartic endopeptidase	M419DRAFT_101849	3.8	53.092	13.931	3	2	2	2	0	2	0	2	0	40509000	0
A0A024S4S0	Nitroreductase family protein	M419DRAFT_142356	39.9	23.83	62.752	8	7	7	8	0	7	0	7	0	451200000	0
A0A024S4V2	β-galactosidase	M419DRAFT_101346	5.3	111.37	46.109	5	4	4	3	0	3	1	3	1	0	0		35	β-galactose
A0A024S500	UDP-glucose 4-epimerase Gal10	M419DRAFT_137982	3.8	40.755	6.0134	1	1	1	1	0	1	0	1	0	19034000	0
A0A024S517	M6 metalloprotease	M419DRAFT_86339	19.6	71.667	91.432	13	10	10	12	1	10	1	10	1	467320000	0
A0A024S539	Zincin	M419DRAFT_112807	19.2	80.307	104.43	13	12	12	13	0	12	0	12	0	471810000	0
A0A024S561	Heat shock protein 70	M419DRAFT_25648	33.6	72.59	222.38	35	23	23	34	0	23	0	23	0	8825300000	0
A0A024S573	Cu,Zn superoxide dismutase-like protein	M419DRAFT_112797	8.5	31.434	14.763	2	2	2	2	0	2	0	2	0	89708000	0
A0A024S595	Uncharacterized protein	M419DRAFT_25669	3.1	54.268	8.0702	1	1	1	1	0	1	0	1	0	25488000	0
A0A024S5F4	Nicotinate phosphoribosyltransferase	M419DRAFT_137808	5.8	52.765	18.072	2	2	2	2	0	2	0	2	0	34205000	0
A0A024S5L5	Fructose-1,6-bisphosphatase	M419DRAFT_83821	15.7	37.442	42.619	4	4	4	4	0	4	0	4	0	194510000	0
A0A024S5N5	Succinate semialdehyde dehydrogenase	M419DRAFT_9786	11.7	53.058	50.237	3	3	3	3	0	3	0	3	0	119740000	0
A0A024S5P5	Glutathione S-transferase	M419DRAFT_10865	35.7	28.865	73.357	9	9	9	9	0	9	0	9	0	880540000	0
A0A024S5S0	Glycosyl hydrolase	M419DRAFT_25615	4.2	87.557	22.793	4	4	4	3	1	3	1	3	1	75449000	0		92	mannobiose
A0A024S5S4	DmpA/ArgJ-like protein	M419DRAFT_124330	30.5	43.237	128.77	11	9	9	11	0	9	0	9	0	1344600000	0
A0A024S5X7	Aldolase	M419DRAFT_131928	10.2	33.587	22.486	2	2	2	2	0	2	0	2	0	33597000	0
A0A024S5Z1	Proteasome subunit α type	M419DRAFT_113508	16.3	28.085	23.286	3	3	3	3	0	3	0	3	0	95219000	0
A0A024S607	Quinone oxidoreductase putative	M419DRAFT_37157	6	36.37	15.022	1	1	1	1	0	1	0	1	0	23338000	0
A0A024S616	Amine oxidase	M419DRAFT_112880	12.6	83.446	75.234	7	7	7	7	0	7	0	7	0	246190000	0
A0A024S657	Uncharacterized protein	M419DRAFT_141866	4.6	20.726	7.4179	3	1	1	1	0	1	0	1	0	0	0
A0A024S660	Proteasome subunit β type	M419DRAFT_10456	14.8	22.366	18.837	4	3	3	4	0	3	0	3	0	90982000	0
A0A024S683	Adenine phosphoribosyltransferase	M419DRAFT_100385	16.7	22.692	14.774	2	2	2	2	0	2	0	2	0	50678000	0
A0A024S6E9	Heat shock protein 70	M419DRAFT_137739	23	66.624	98.332	13	10	10	13	0	10	0	10	0	1191500000	0
A0A024S6H3	NAD(P)-binding protein	M419DRAFT_100447	16.4	38.24	36.062	5	5	5	5	0	5	0	5	0	134520000	0
A0A024S6I3	Alanine--tRNA ligase	ALA1	4.5	106.58	29.123	4	4	4	4	0	4	0	4	0	112920000	0
A0A024S6J3	Dibenzothiophene desulfurization enzyme A	M419DRAFT_36398	4.6	52.862	15.48	2	2	2	2	0	2	0	2	0	42397000	0
A0A024S6J9	α/β-hydrolase	M419DRAFT_84507	20.4	27.855	27.912	5	5	5	5	0	5	0	5	0	297690000	0
A0A024S6M0	Aspartate-semialdehyde dehydrogenase	M419DRAFT_100531	23.2	38.734	69.359	8	6	6	8	0	6	0	6	0	243260000	0
A0A024S6M4	Acyl-CoA dehydrogenase NM domain-like protein	M419DRAFT_82175	15.6	44.641	33.208	4	4	4	4	0	4	0	4	0	90993000	0
A0A024S6M7	Ribosomal protein L14	M419DRAFT_119817	8.8	16.771	9.5104	1	1	1	1	0	1	0	1	0	33299000	0
A0A024S6R9	Farnesyl pyrophosphate synthetase	M419DRAFT_99943	13	40.263	30.276	4	5	5	4	0	5	0	5	0	199850000	0
A0A024S6T4	3-hydroxyisobutyryl-CoA hydrolase, mitochondrial	M419DRAFT_81500	11.1	53.453	32.559	5	5	5	5	0	5	0	5	0	111520000	0
A0A024S6U1	DNase1 protein	M419DRAFT_123608	10.2	17.938	9.6547	3	1	1	1	0	1	0	1	0	0	0
A0A024S6Z1	Uncharacterized protein	M419DRAFT_137575	13.8	24.23	17.438	3	3	3	3	0	3	0	3	0	81225000	0
A0A024S6Z6	Leukotriene A(4) hydrolase	M419DRAFT_130737	37.5	68.195	163.9	29	18	18	21	4	17	4	17	4	1343600000	179990000	7.465
A0A024S722	Cellulose signaling related protein OOC1	M419DRAFT_124152	22.8	10.526	29.185	4	1	1	1	1	1	1	1	1	0	0
A0A024S732	Uncharacterized protein (Fragment)	M419DRAFT_111701	12.2	36.123	61.203	14	3	3	4	2	3	2	3	2	213120000	84516000	2.522
A0A024S737	Myo-inositol-1-phosphate synthase	M419DRAFT_25279	6.8	59.554	18.91	3	3	3	3	0	3	0	3	0	61180000	0
A0A024S744	Serine hydroxymethyltransferase	M419DRAFT_123962	8.2	57.206	32.976	4	4	4	4	0	4	0	4	0	60193000	0
A0A024S757	Glutamate carboxypeptidase 2	M419DRAFT_82006	8.6	87.522	31.119	5	4	4	0	0	0	0	0	0	0	0
A0A024S766	14-3-3-like protein	M419DRAFT_123681	9.6	30.367	17.353	3	3	3	3	0	3	0	3	0	77068000	0
A0A024S770	Peroxidase	M419DRAFT_111772	17.7	39.654	57.345	5	5	5	5	0	5	0	5	0	291360000	0
A0A024S775	Threonyl-tRNA synthetase	M419DRAFT_25305	1.5	84.298	7.31	1	1	1	1	0	1	0	1	0	21999000	0
A0A024S797	Family 13 glycoside hydrolase	M419DRAFT_130860	2.1	66.321	8.9592	1	1	1	1	0	1	0	1	0	18342000	0
A0A024S7A0	Malate synthase	M419DRAFT_82415	8.3	61.135	30.9	4	4	4	4	0	4	0	4	0	65916000	0
A0A024S7B5	Argininosuccinate lyase	M419DRAFT_101318	19.5	52.085	53.783	6	7	7	6	0	7	0	7	0	304070000	0
A0A024S7E5	Phosphotransferase	M419DRAFT_142102	2.6	59.751	8.3881	1	1	1	1	0	1	0	1	0	12764000	0
A0A024S7E6	Uncharacterized protein (Fragment)	M419DRAFT_66752	62.2	29.142	153.16	38	12	12	9	8	9	9	9	9	1507200000	1940600000	0.777	16
A0A024S7G2	Uncharacterized protein	M419DRAFT_100246	4.4	77.587	13.055	2	2	2	2	0	2	0	2	0	42996000	0
A0A024S7H6	Superoxide dismutase [Cu-Zn]	M419DRAFT_113012	63	15.82	155.49	29	7	7	13	5	7	5	7	5	2600200000	670170000	3.88
A0A024S7M3	60S ribosomal protein L9	M419DRAFT_100322	7.3	21.963	9.9653	2	1	1	2	0	1	0	1	0	61451000	0
A0A024S7M5	40S ribosomal protein S17	M419DRAFT_112818	6.9	16.696	6.268	1	1	1	1	0	1	0	1	0	11377000	0
A0A024S7P4	Uncharacterized protein	M419DRAFT_25095	4.5	93.913	27.737	4	3	3	3	0	3	0	3	0	46937000	0
A0A024S7R4	Pectin lyase-like protein	M419DRAFT_25104	3.3	101.08	19.847	3	2	2	2	0	2	0	2	0	0	0
A0A024S7T3	Acid phosphatase	M419DRAFT_101519	2.8	56.076	7.0947	1	1	1	1	0	1	0	1	0	17089000	0
A0A024S7T5	Uncharacterized protein	M419DRAFT_123486	34.8	13.881	24.702	3	2	2	3	0	2	0	2	0	75430000	0
A0A024S7W9	Dihydrodipicolinate synthetase	M419DRAFT_37122	8.6	35.348	20.086	2	2	2	2	0	2	0	2	0	21102000	0
A0A024S7Y9	Triosephosphate isomerase	M419DRAFT_99673	46.8	27.189	84.104	10	7	7	10	0	7	0	7	0	930050000	0
A0A024S7Z1	Uncharacterized protein	M419DRAFT_99640	5.9	34.193	14.679	2	2	2	2	0	2	0	2	0	41590000	0
A0A024S808	Heat shock protein 70-like protein	M419DRAFT_99698	10.4	109.72	62.369	7	8	8	7	0	8	0	8	0	258170000	0
A0A024S828	40S ribosomal protein S0	RPS0	4.4	31.759	6.2828	1	1	1	1	0	1	0	1	0	20189000	0
A0A024S847	Cobalamin-independent methionine synthase	M419DRAFT_137482	54.6	85.673	323.31	58	35	35	46	3	35	3	35	3	5780100000	75875000	76.179
A0A024S851	UDP-N-acetylglucosamine pyrophosphorylase	M419DRAFT_141921	5	54.535	11.624	2	2	2	2	0	2	0	2	0	36154000	0
A0A024S858	Proteasome subunit β type	M419DRAFT_141730	8.4	29.022	14.296	2	2	2	2	0	2	0	2	0	138210000	0
A0A024S879	Uncharacterized protein	M419DRAFT_25542	1.9	112.21	10.597	2	2	2	2	0	2	0	2	0	44380000	0		115
A0A024S880	40S ribosomal protein S5	M419DRAFT_137493	6.1	23.563	7.7149	1	1	1	1	0	1	0	1	0	24213000	0
A0A024S8A6	N-terminal nucleophile aminohydrolase	M419DRAFT_111938	15.5	29.19	24.37	4	4	4	4	0	4	0	4	0	138610000	0
A0A024S8E1	Neutral ceramidase	M419DRAFT_131409	10.5	78.347	56.57	10	7	7	6	3	6	3	6	3	206260000	95969000	2.149
A0A024S8E8	Uncharacterized protein	M419DRAFT_130653	12.1	14.668	6.7564	1	1	1	1	0	1	0	1	0	23500000	0
A0A024S8E9	Chlorocatechol 1,2-dioxygenase	M419DRAFT_83512	5.4	34.902	7.2312	1	1	1	1	0	1	0	1	0	16801000	0
A0A024S8I9	Uncharacterized protein (Fragment)	M419DRAFT_82622	7.3	30.692	11.847	2	2	2	2	0	2	0	2	0	14982000	0
A0A024S8K2	Nicotinate-nucleotide pyrophosphorylase [carboxylating]	M419DRAFT_36906	8.2	32.85	14.038	2	2	2	2	0	2	0	2	0	42253000	0
A0A024S8R0	β-hexosaminidase	M419DRAFT_99285	8.2	64.26	30.316	4	4	4	2	1	2	1	2	1	61896000	0		20	β-hexose
A0A024S8S4	Uncharacterized protein	M419DRAFT_25140	1.3	60.763	-2	0	1	1	0	0	0	0	0	0	0	0
A0A024S8T0	Proteasome subunit β type	M419DRAFT_137317	13.2	22.414	24.46	3	2	2	2	0	2	0	2	0	213160000	0
A0A024S8T7	NADH-cytochrome b5 reductase	M419DRAFT_112059	17.5	36.061	78.104	5	5	5	5	0	5	0	5	0	168120000	0
A0A024S8U5	Transketolase	M419DRAFT_110941	32	75.155	175.76	20	18	18	20	0	18	0	18	0	3012500000	0
A0A024S8W2	Carbon-nitrogen hydrolase	M419DRAFT_130207	7.5	33.108	18.192	2	2	2	2	0	2	0	2	0	59326000	0
A0A024S8W7	Spermine synthase	M419DRAFT_99341	29.1	33.215	75.018	9	7	7	9	0	7	0	7	0	1255500000	0
A0A024S8X2	Proteasome endopeptidase complex	M419DRAFT_99350	11.9	27.879	50.18	5	3	3	3	0	3	0	3	0	0	0
A0A024S8Z5	S1/P1 nuclease	M419DRAFT_100535	7.3	36.702	11.391	2	2	2	0	0	0	0	0	0	0	0
A0A024S912	4-hydroxyphenylpyruvate dioxygenase	M419DRAFT_123550	11.6	46.086	28.005	4	4	4	4	0	4	0	4	0	148660000	0
A0A024S915	FAD/NAD(P)-binding domain-containing protein	M419DRAFT_25190	14.3	57.658	57.559	6	6	6	5	0	5	0	5	0	98715000	0
A0A024S916	2-methylisocitrate lyase, mitochondrial	M419DRAFT_25052	32.6	60.664	140.16	16	14	14	16	0	14	0	14	0	1358100000	0
A0A024S953	Peptide hydrolase	M419DRAFT_111063	10.5	55.348	36.754	9	6	6	1	3	1	3	1	3	0	0
A0A024S955	Putative cytochrome b5	M419DRAFT_83250	44.9	14.628	27.691	5	3	3	3	0	3	0	3	0	88380000	0
A0A024S963	NAD(P)-binding protein	M419DRAFT_112529	10.9	32.296	24.838	2	2	2	2	0	2	0	2	0	127030000	0
A0A024S983	Uncharacterized protein	M419DRAFT_35690	14.7	29.81	22.26	2	3	3	2	0	3	0	3	0	77161000	0
A0A024S996	S-(hydroxymethyl)glutathione dehydrogenase	M419DRAFT_111615	13.6	40.453	34.4	5	5	5	5	0	5	0	5	0	181710000	0
A0A024S9A9	Thiamin diphosphate-binding protein	M419DRAFT_80066	1.7	63.477	7.1186	1	1	1	1	0	1	0	1	0	0	0
A0A024S9E1	Ubiquitin (Fragment)	M419DRAFT_42395	44.3	11.771	36.162	10	5	5	8	2	5	2	5	2	2138200000	254990000	8.385
A0A024S9H9	Myo-inositol-1-monophosphatase	M419DRAFT_8338	13.8	31.892	21.581	3	3	3	3	0	3	0	3	0	79263000	0
A0A024S9I7	Aromatic-L-amino-acid decarboxylase	M419DRAFT_79409	6.6	54.668	30.478	3	3	3	3	0	3	0	3	0	76224000	0
A0A024S9K5	ThiJ/PfpI family protein	M419DRAFT_24851	28.5	31.476	56.498	5	5	5	5	0	5	0	5	0	402670000	0
A0A024S9L6	40S ribosomal protein S11	M419DRAFT_123771	31.1	18.467	30.64	5	5	5	5	0	5	0	5	0	289390000	0
A0A024S9L7	NADH-dependent flavin oxidoreductase-like protein	M419DRAFT_25303	26.3	45.603	64.879	9	9	9	9	0	9	0	9	0	325430000	0
A0A024S9N4	Ribosomal protein L15	M419DRAFT_79440	3.4	24.111	5.9725	1	1	1	1	0	1	0	1	0	26099000	0
A0A024S9Q4	Phosphoenolpyruvate/pyruvate domain-containing protein	M419DRAFT_81854	5.5	29.315	13.51	2	1	1	2	0	1	0	1	0	149470000	0
A0A024S9R7	Aldehyde dehydrogenase	M419DRAFT_24878	13.7	53.775	48.455	9	6	6	9	0	6	0	6	0	466660000	0
A0A024S9T7	NAD(P)-binding protein	M419DRAFT_129898	6.4	37.652	13.367	2	2	2	2	0	2	0	2	0	51414000	0
A0A024S9X1	Citrate synthase	M419DRAFT_24912	42.2	52.204	189.23	21	16	15	21	0	16	0	15	0	4683400000	0
A0A024S9Y9	O-acetylhomoserine-lyase	M419DRAFT_79168	17.7	46.622	53.219	5	5	5	5	0	5	0	5	0	224030000	0
A0A024S9Z6	Xyloglucanase	M419DRAFT_111943	60.6	87.131	323.31	224	29	29	53	76	26	27	26	27	20780000000	95941000000	0.217
A0A024SA24	Putative aminopeptidase	M419DRAFT_110693	38.4	113.86	312.69	43	30	30	43	0	30	0	30	0	5424600000	0
A0A024SA33	Ribosomal protein S7e	M419DRAFT_141508	11.9	22.898	11.948	2	2	2	2	0	2	0	2	0	139840000	0
A0A024SA37	FAD-binding domain-containing protein	M419DRAFT_8844	12.2	51.669	37.33	6	5	5	5	0	5	0	5	0	266420000	0
A0A024SA57	Oxidoreductase, zinc-binding protein	M419DRAFT_111190	9.7	39.133	20.103	3	3	3	3	0	3	0	3	0	59601000	0
A0A024SA58	Putative prolidase pepP	M419DRAFT_79570	23.8	51.342	62.397	8	8	8	8	0	8	0	8	0	449000000	0
A0A024SA85	S-formylglutathione hydrolase	M419DRAFT_130436	10.8	31.301	20.22	3	3	3	3	0	3	0	3	0	207070000	0
A0A024SAA3	Peptidase M18, aminopeptidase I	M419DRAFT_80512	6.6	54.359	24.91	3	3	3	3	0	3	0	3	0	26247000	0
A0A024SAF4	Glycoside hydrolase	M419DRAFT_110434	38.2	43.105	134.59	31	11	11	9	3	7	3	7	3	1044900000	264060000	3.957
A0A024SAF6	Uncharacterized protein	M419DRAFT_99701	2.3	37.863	6.2539	1	1	1	1	0	1	0	1	0	11884000	0
A0A024SAG2	3-isopropylmalate dehydrogenase	M419DRAFT_110457	33	38.675	110.09	20	11	11	10	2	10	2	10	2	497480000	0
A0A024SAG4	Carboxypeptidase	M419DRAFT_34878	12.9	57.598	31.593	6	5	5	0	0	1	0	1	0	0	0
A0A024SAG8	Alanine--glyoxylate aminotransferase	M419DRAFT_137478	3.6	41.514	10.056	2	1	1	1	0	1	0	1	0	0	0
A0A024SAI1	1,3-β-glucanosyltransferase	M419DRAFT_9074	9	52.101	32.973	4	3	3	0	0	0	0	0	0	0	0		72	transfer β-1,3-glucan
A0A024SAI5	Protein disulfide-isomerase	M419DRAFT_111778	30.5	54.698	111.64	14	13	13	14	0	13	0	13	0	881760000	0
A0A024SAL5	Uncharacterized protein	M419DRAFT_123701	58.9	21.406	81.035	18	8	8	9	3	7	3	7	3	923660000	88964000	10.382
A0A024SAR5	Putative aldose-1-epimerase	M419DRAFT_24672	55.6	37.074	165.44	26	17	17	26	0	17	0	17	0	8236900000	0
A0A024SAS9	40S ribosomal protein S14	M419DRAFT_123592	7.4	15.767	7.3441	1	1	1	1	0	1	0	1	0	23313000	0
A0A024SAW1	Vacuolar protease A	M419DRAFT_24696	15.9	42.43	74.56	23	7	7	8	6	6	5	6	5	1014500000	1052300000	0.964
A0A024SAX4	Acyl-CoA dehydrogenase NM domain-like protein	M419DRAFT_98386	6.1	60.199	22.444	3	3	3	3	0	3	0	3	0	201570000	0
A0A024SAX6	Putative enolase	M419DRAFT_123337	66.7	47.315	311.39	53	21	21	44	9	21	8	21	8	18008000000	1250600000	14.399
A0A024SAX7	Aminomethyltransferase	M419DRAFT_25362	19.9	46.163	48.412	7	6	6	7	0	6	0	6	0	656090000	0
A0A024SB03	NAD(P)-binding protein	M419DRAFT_25097	12.2	37.452	25.862	4	4	4	4	0	4	0	4	0	249610000	0
A0A024SB13	Probable acetate kinase	M419DRAFT_99242	18.8	44.556	47.705	7	6	6	7	0	6	0	6	0	271460000	0
A0A024SB23	L-PSP endoribonuclease family protein Brt1	M419DRAFT_129607	42.2	13.673	35.413	4	4	4	1	0	2	0	2	0	0	0
A0A024SB51	Uncharacterized protein	M419DRAFT_122983	26.3	18.057	45.538	5	4	4	5	0	4	0	4	0	266250000	0
A0A024SB52	60S ribosomal protein L33	M419DRAFT_119034	17.4	12.108	16.491	2	2	2	2	0	2	0	2	0	39741000	0
A0A024SB54	D-xylulose 5-phosphate/D-fructose 6-phosphate phosphoketolase	M419DRAFT_98500	3.9	91.722	16.972	2	3	3	2	0	3	0	3	0	33295000	0
A0A024SB66	L domain-like protein	M419DRAFT_78490	1.4	119.4	6.085	1	1	1	0	0	0	0	0	0	0	0
A0A024SB94	β-glucosidase	M419DRAFT_8750	7	84.681	26.149	4	4	4	4	0	4	0	4	0	58576000	0		3	cellooligosaccharide
A0A024SBA8	DUF833 domain-containing protein	M419DRAFT_123006	12.4	38.323	23.219	3	3	3	3	0	3	0	3	0	68046000	0
A0A024SBD4	Putative pyruvate decarboxylase	M419DRAFT_141194	4.7	62.891	24.054	3	2	2	3	0	2	0	2	0	86778000	0
A0A024SBE1	Dihydrolipoyl dehydrogenase	M419DRAFT_78299	41.6	53.637	202.44	29	17	17	23	3	16	3	16	3	4640100000	123310000	37.63
A0A024SBG5	Guanylate kinase	M419DRAFT_9075	12.4	21.773	13.437	2	2	2	2	0	2	0	2	0	28718000	0
A0A024SBI3	Uncharacterized protein	M419DRAFT_98284	29.3	58.466	119.31	15	14	14	15	0	14	0	14	0	930990000	0
A0A024SBK1	Uncharacterized protein	M419DRAFT_99829	8.9	131.01	73.239	8	7	7	8	0	7	0	7	0	469040000	0
A0A024SBP4	Uncharacterized protein	M419DRAFT_111096	21.2	24.218	36.603	7	3	3	1	0	1	0	1	0	0	0
A0A024SBR6	Carboxylic ester hydrolase	M419DRAFT_129558	3.6	58.553	12.968	2	2	2	2	0	2	0	2	0	31975000	0
A0A024SBT7	Uroporphyrinogen decarboxylase	M419DRAFT_80225	4.7	40.586	6.9336	1	1	1	1	0	1	0	1	0	30506000	0
A0A024SBT9	Putative glycine cleavage system H protein	M419DRAFT_97750	30.4	18.592	27.805	4	4	4	4	0	4	0	4	0	191030000	0
A0A024SBV0	Formyltetrahydrofolate deformylase	M419DRAFT_77033	35.1	31.867	93.63	10	5	5	10	0	5	0	5	0	677940000	0
A0A024SBZ7	Phosphoenolpyruvate/pyruvate domain-containing protein	M419DRAFT_77048	8.2	28.915	13.523	2	2	2	1	0	1	0	1	0	26407000	0
A0A024SC37	DUF1960-domain-containing protein	M419DRAFT_119041	10.5	12.895	7.6614	1	1	1	1	0	1	0	1	0	6869400	0
A0A024SC43	60S ribosomal protein L36	M419DRAFT_110939	9.5	11.819	6.4742	1	1	1	1	0	1	0	1	0	56651000	0
A0A024SC56	Metal-dependent protein hydrolase	M419DRAFT_130196	12.5	41.779	27.998	4	4	4	4	0	4	0	4	0	151520000	0
A0A024SC62	Class I glutamine amidotransferase-like protein	M419DRAFT_77115	62	24.514	92.718	14	11	11	14	0	11	0	11	0	1136900000	0
A0A024SC73	Phytanoyl-CoA dioxygenase (Fragment)	M419DRAFT_123400	5.3	24.887	8.6698	1	1	1	1	0	1	0	1	0	7980400	0
A0A024SC78	Cutinase	M419DRAFT_76732	9.7	25.924	13.421	2	2	2	1	1	1	1	1	1	5589000	0
A0A024SC81	Aconitate hydratase, mitochondrial	M419DRAFT_24798	26.7	85.85	155.56	22	19	19	22	0	19	0	19	0	1486200000	0
A0A024SCC4	Uncharacterized protein	M419DRAFT_7759	4.2	24.445	6.5024	1	1	1	1	0	1	0	1	0	38410000	0
A0A024SCG4	Carboxylic ester hydrolase	M419DRAFT_8573	18.7	68.704	110.75	16	10	10	0	9	0	9	0	9	0	622170000
A0A024SCH5	Proteasome subunit α type	M419DRAFT_136831	12.4	29.869	24.976	3	3	3	3	0	3	0	3	0	139040000	0
A0A024SCJ0	Phosphoserine aminotransferase	M419DRAFT_98018	15	46.343	43.732	6	5	5	6	0	5	0	5	0	187750000	0
A0A024SCK4	Catalase	M419DRAFT_111076	2.6	82.462	13.49	2	2	2	2	0	2	0	2	0	22263000	0
A0A024SCL5	Cystathionine β-synthase	M419DRAFT_141482	3.3	60.718	13.823	1	1	1	1	0	1	0	1	0	28609000	0
A0A024SCN2	Serin endopeptidase	M419DRAFT_141494	16.1	93.38	106.95	26	10	10	12	6	10	7	10	7	1609900000	431980000	3.727
A0A024SCP2	Fumarylacetoacetate hydrolase FahA	M419DRAFT_98167	35.9	47.192	103.07	12	10	10	12	0	10	0	10	0	1590700000	0
A0A024SCQ8	Homogentisate 1,2-dioxygenase	M419DRAFT_98182	4.3	50.999	13.282	2	2	2	2	0	2	0	2	0	33048000	0
A0A024SCR7	Uncharacterized protein	M419DRAFT_136865	7.5	31.881	14.384	2	2	2	2	0	2	0	2	0	105190000	0
A0A024SCS7	Formate dehydrogenase	M419DRAFT_76405	58.8	42.346	267.87	32	18	18	32	0	18	0	18	0	16408000000	0
A0A024SCT6	Uncharacterized protein	M419DRAFT_136875	4.5	40.804	6.6013	1	1	1	0	0	0	0	0	0	0	0		16	glucan
A0A024SCU6	UROD/MetE-like protein	M419DRAFT_7988	4.6	45.052	11.533	2	2	2	2	0	2	0	2	0	25028000	0
A0A024SCW6	Glutathione-dependent formaldehyde-activating enzyme	M419DRAFT_78671	8.3	31.421	15.666	1	2	2	1	0	2	0	2	0	39999000	0
A0A024SCX9	β-D-glucoside glucohydrolase I	M419DRAFT_136547	34.1	78.432	247.41	53	19	19	10	20	8	15	8	15	424580000	4156500000	0.102	3	cellooligosaccharide
A0A024SD45	FAD binding domain-containing protein	M419DRAFT_128549	4.3	63.804	15.022	2	2	2	0	0	0	0	0	0	0	0
A0A024SD59	Sphingomyelin phosphodiesterase	M419DRAFT_76757	2.8	71.464	10.954	2	2	2	1	1	1	1	1	1	0	716280
A0A024SD85	Nucleoside diphosphate kinase	M419DRAFT_122917	53.9	16.887	71.275	10	6	6	9	1	6	1	6	1	3371400000	0
A0A024SDD3	Acyl-CoA dehydrogenase NM domain-like protein	M419DRAFT_7847	13.7	50.028	40.087	6	6	6	6	0	6	0	6	0	202290000	0
A0A024SDE3	HAD-like protein	M419DRAFT_136852	3.3	26.71	6.4181	1	1	1	1	0	1	0	1	0	4008500	0
A0A024SDF8	Glycoside hydrolase	M419DRAFT_77989	1.4	55.081	6.2749	2	1	1	1	1	1	1	1	1	0	21447000		1	cellooligosaccharide
A0A024SDJ6	Serine/threonine-protein phosphatase	M419DRAFT_136884	1.8	65.136	6.7617	1	1	1	1	0	1	0	1	0	2106900	0
A0A024SDL3	Glyoxalase family protein	M419DRAFT_123153	49.2	14.062	66.346	8	5	5	8	0	5	0	5	0	654980000	0
A0A024SDM6	β-xylosidase	M419DRAFT_140746	54.3	87.19	323.31	195	33	33	66	28	28	21	28	21	46395000000	7932900000	5.848	3	β-xylose
A0A024SDN0	Elongation factor 1-α	M419DRAFT_122704	2.2	49.816	7.3821	1	1	1	1	0	1	0	1	0	10615000	0
A0A024SDU7	2-methylcitrate dehydratase	M419DRAFT_109205	19.2	60.867	79.089	10	8	8	10	0	8	0	8	0	585460000	0
A0A024SDW9	PFU-domain-containing protein	M419DRAFT_75458	1.9	83.015	8.7527	1	1	1	1	0	1	0	1	0	22787000	0
A0A024SE15	Ribosomal protein S4 (Fragment)	M419DRAFT_109275	30.9	22.081	43.04	7	7	7	7	0	7	0	7	0	383700000	0
A0A024SE34	Mutanase	M419DRAFT_108342	4.7	66.573	18.86	2	2	2	2	0	2	0	2	0	50807000	0		71	α-1,3-glucan
A0A024SE46	FMN-linked oxidoreductase	M419DRAFT_128637	19.5	46.02	52.243	8	8	8	8	0	8	0	8	0	341740000	0
A0A024SE50	Uncharacterized protein	M419DRAFT_74764	11.3	12.101	11.168	1	1	1	0	0	0	0	0	0	0	0
A0A024SE59	Phosphoribosylglycinamide formyltransferase	M419DRAFT_96756	17	25.241	18.009	3	3	3	3	0	3	0	3	0	68536000	0
A0A024SEA1	Uncharacterized protein	M419DRAFT_136982	12.2	46.278	39.149	4	4	4	4	0	4	0	4	0	125470000	0
A0A024SEA7	Dihydroxy-acid dehydratase	M419DRAFT_96800	3.8	64.752	15.517	2	2	2	2	0	2	0	2	0	36576000	0
A0A024SEB7	NADP-dependent glycerol dehydrogenase	M419DRAFT_136373	15.7	36.291	29.627	4	4	4	4	0	4	0	4	0	153300000	0
A0A024SEE3	Cell cycle control protein	M419DRAFT_128129	2.3	50.641	6.5722	1	1	1	1	0	1	0	1	0	14269000	0
A0A024SEG5	Family 2 glycosyl hydrolase	M419DRAFT_97525	18.7	68.493	79	13	12	12	13	0	12	0	12	0	586320000	0		2	lactose
A0A024SEN8	NAD-specific glutamate dehydrogenase	M419DRAFT_33831	38.9	119.74	323.31	42	33	33	42	0	33	0	33	0	7029400000	0
A0A024SEQ1	Putative zinc metalloprotease	M419DRAFT_97934	7.4	124.85	58.072	9	8	8	9	0	8	0	8	0	395980000	0
A0A024SEQ7	HIT family protein 1	M419DRAFT_8307	9	14.675	6.5974	1	1	1	1	0	1	0	1	0	14389000	0
A0A024SER7	60S ribosomal protein L21	M419DRAFT_97661	9.4	18.031	10.991	2	2	2	2	0	2	0	2	0	92660000	0
A0A024SET7	Adenylosuccinate synthetase	M419DRAFT_136423	17.4	47.726	64.156	7	7	7	7	0	7	0	7	0	538820000	0
A0A024SEU1	Uncharacterized protein	M419DRAFT_33673	4.9	19.966	6.218	1	1	1	0	0	0	0	0	0	0	0
A0A024SEV4	Uricase	M419DRAFT_24207	32.1	34.173	64.006	10	8	8	10	0	8	0	8	0	729920000	0
A0A024SF17	PRTase-like protein	M419DRAFT_108605	14.3	23.921	17.034	2	2	2	2	0	2	0	2	0	22907000	0
A0A024SF18	Proline iminopeptidase	M419DRAFT_73905	19.9	52.846	52.651	8	7	7	8	0	7	0	7	0	197850000	0
A0A024SF30	Extradiol aromatic ring-opening dioxygenase	M419DRAFT_97008	3.9	31.376	8.8445	1	1	1	1	0	1	0	1	0	11312000	0
A0A024SF33	Vacuolar aspartyl aminopeptidase Lap4	M419DRAFT_129298	16.6	54.906	55.624	7	7	7	7	0	7	0	7	0	198210000	0
A0A024SF43	Carboxypeptidase	M419DRAFT_122545	15.3	60.956	65.31	17	7	7	3	4	3	4	3	4	306760000	334910000	0.916
A0A024SF62	α-mannosidase	M419DRAFT_128386	4.8	122.03	39.67	5	5	5	4	1	4	1	4	1	88145000	0		38	α mannanoligosaccharide
A0A024SFC1	Phosphomannomutase	M419DRAFT_97186	22.8	30.121	44.616	5	5	5	5	0	5	0	5	0	392200000	0
A0A024SFE9	α-1,2-Mannosidase	M419DRAFT_122299	11.7	56.362	35.427	4	4	4	4	0	4	0	4	0	203790000	0		47	α-1,2-mannanoligosaccharide
A0A024SFG0	Pyruvate carboxylase	M419DRAFT_24307	2.3	131.3	11.464	2	2	2	2	0	2	0	2	0	54701000	0
A0A024SFG8	Acetyl esterase	M419DRAFT_136770	13.2	39.145	38.613	11	4	4	1	6	1	4	1	4	0	432770000
A0A024SFH3	Ribosomal protein L18e	M419DRAFT_122290	16.3	20.717	23.821	3	3	3	3	0	3	0	3	0	106490000	0
A0A024SFJ2	Endoglucanase VII	M419DRAFT_122518	45.4	26.8	135.74	42	6	6	10	12	5	4	5	4	5327600000	24939000000	0.214	AA9	polysaccharide
A0A024SFJ8	4-aminobutyrate aminotransferase	M419DRAFT_109514	11.5	50.516	35.196	4	5	5	4	0	5	0	5	0	156320000	0
A0A024SFP2	Inosine/uridine-preferring nucleoside hydrolase	M419DRAFT_96225	8.2	41.162	17.307	1	1	1	1	0	1	0	1	0	29310000	0
A0A024SFP5	Uncharacterized protein	M419DRAFT_73038	10.3	76.965	40.64	5	5	5	5	0	5	0	5	0	183830000	0
A0A024SFR2	60S ribosomal protein L6	M419DRAFT_23960	14	22.175	17.598	2	2	2	2	0	2	1	2	1	101240000	0
A0A024SFR8	Clavaminate synthase-like protein	M419DRAFT_136601	6.8	42.804	12.082	2	2	2	2	0	2	0	2	0	41529000	0
A0A024SFS5	Uncharacterized protein	M419DRAFT_7812	11.1	73.998	51.148	7	6	6	7	0	6	0	6	0	223910000	0
A0A024SFS8	Uncharacterized protein	M419DRAFT_97005	19	103.38	112.1	18	12	12	10	1	9	1	9	1	566360000	0
A0A024SFT7	Glucosidase I	M419DRAFT_98040	4.4	92.204	16.619	3	2	2	3	0	2	0	2	0	45680000	0		63	mannosyl-oligosaccharide
A0A024SFV8	Dipeptidyl-peptidase III	M419DRAFT_136163	19.8	78.609	88.531	20	12	12	13	3	12	3	12	3	969240000	0
A0A024SFW1	14-3-3-like protein	M419DRAFT_108701	13.3	29.569	21.345	2	3	3	2	0	3	0	3	0	68398000	0
A0A024SG00	Ribulose-phosphate 3-epimerase	M419DRAFT_127630	4	27.185	8.1678	1	1	1	1	0	1	0	1	0	26116000	0
A0A024SG05	Uncharacterized protein	M419DRAFT_109739	19.6	24.741	25.104	6	3	3	4	0	3	0	3	0	167340000	0
A0A024SG31	Sorbitol utilization protein SOU2	M419DRAFT_34830	8.6	30.924	18.457	3	3	3	3	0	3	0	3	0	50485000	0
A0A024SG75	Secreted aspartic proteinase	M419DRAFT_140846	12	56.283	42.291	7	6	6	2	0	2	0	2	0	0	0
A0A024SG79	Aspartic endopeptidase	M419DRAFT_75405	7.5	49.425	18.955	3	3	3	0	0	0	0	0	0	0	0
A0A024SGE7	Glycoside hydrolase	M419DRAFT_118070	43.2	34.776	158.93	41	10	10	9	12	7	8	7	8	1158400000	3865100000	0.3	62	α-L-arabinoside
A0A024SGF7	α-galactosidase	M419DRAFT_6433	36.5	48.535	166.83	37	13	13	23	6	13	5	13	5	6668800000	538810000	12.377	27	α galactose
A0A024SGG8	Uncharacterized protein	M419DRAFT_74305	19.1	83.003	105.02	13	9	9	11	2	9	2	9	2	429580000	56486000	7.605	3
A0A024SGK2	Thiamin diphosphate-binding protein	M419DRAFT_140781	13.3	41.23	37.321	4	4	4	4	0	4	0	4	0	218300000	0
A0A024SGN5	Pyridoxine biosynthesis protein	M419DRAFT_24057	7.4	35.533	29.439	5	3	3	5	0	3	0	3	0	175830000	0
A0A024SGR8	Aldo/keto reductase	M419DRAFT_140609	39.3	32.559	69.946	12	10	10	12	0	10	0	10	0	1127100000	0
A0A024SGS1	Ubiquitin-activating enzyme E1 1	M419DRAFT_127836	2.4	159.93	20.438	2	3	3	2	0	3	0	3	0	46995000	0
A0A024SGU6	D-galacturonic acid reductase	M419DRAFT_140803	35	33.997	72.92	11	9	9	10	0	9	0	9	0	812900000	0
A0A024SGY7	Argininosuccinate synthase	M419DRAFT_24008	6.7	46.319	17.852	3	3	3	3	0	3	0	3	0	114840000	0
A0A024SGY9	Eukaryotic translation initiation factor 3 subunit B	PRT1	14.8	85.284	77.804	10	9	9	10	0	9	0	9	0	378940000	0
A0A024SGZ0	SAS complex, SAS5 subunit/transcription initiation factor IID, subunit 14	M419DRAFT_24184	5.2	26.705	6.2203	1	1	1	1	0	1	0	1	0	20441000	0
A0A024SGZ2	NAD(P)-binding protein	M419DRAFT_76172	7.2	38.873	17.689	2	2	2	2	0	2	0	2	0	27689000	0
A0A024SH03	60S ribosomal protein L32	M419DRAFT_24189	16	14.958	10.315	2	2	2	2	0	2	0	2	0	39370000	0
A0A024SH20	Endoglucanase III	M419DRAFT_72489	37.3	44.154	180.82	66	6	6	12	18	4	6	4	6	5054800000	33851000000	0.149	5	cellulose
A0A024SH31	Ribonuclease Trv	M419DRAFT_72628	13.6	41.604	47.979	10	4	4	3	0	3	0	3	0	144850000	0
A0A024SH57	NAD-binding Rossmann fold oxidoreductase	M419DRAFT_127981	8.7	37.246	12.916	1	2	2	1	0	2	0	2	0	52491000	0
A0A024SH63	NAD(P)-binding protein	M419DRAFT_32504	4.7	29.636	9.6189	1	1	1	1	0	1	0	1	0	45609000	0
A0A024SH76	Glucanase	M419DRAFT_122470	38.4	49.653	323.31	185	15	15	36	50	13	15	13	15	34042000000	129460000000	0.263	6	MCC
A0A024SHB9	Glutathione S-transferase	M419DRAFT_140662	24.5	29.628	47.23	6	4	4	6	0	4	0	4	0	481810000	0
A0A024SHD0	α-galactosidase	M419DRAFT_71638	10.5	54.33	35.466	6	5	5	4	0	4	0	4	0	185810000	0		27	lactose
A0A024SHD1	α-fucosidase	M419DRAFT_128297	2.4	84.919	13.269	2	2	2	1	1	1	1	1	1	0	45454000		65	α-fucoside
A0A024SHE1	Ribose 5-phosphate isomerase	M419DRAFT_95167	8.4	29.895	18.522	2	2	2	2	0	2	0	2	0	40898000	0
A0A024SHE5	Transaldolase	M419DRAFT_136351	25.5	40.347	73.777	10	9	9	10	0	9	0	9	0	732960000	0
A0A024SHE9	Proteasome subunit β type	M419DRAFT_97043	8.4	31.228	15.421	2	2	2	2	0	2	0	2	0	86768000	0
A0A024SHH0	p-loop containing nucleoside triphosphate hydrolase protein	M419DRAFT_106850	5.2	93.373	28.268	4	4	4	4	0	4	0	4	0	137280000	0
A0A024SHJ4	Heat shock protein 70 kDa	M419DRAFT_121926	23.7	71.373	143.91	20	15	15	20	0	15	0	15	0	2546600000	0
A0A024SHM4	Uncharacterized protein (Fragment)	M419DRAFT_117506	9.7	16.318	6.567	2	1	1	0	0	0	0	0	0	0	0
A0A024SHM7	E set domain-containing protein	M419DRAFT_6620	21.7	22.24	32.864	4	3	3	4	0	3	0	3	0	149550000	0
A0A024SHP1	NAD(P)-binding protein	M419DRAFT_95306	2.6	96.817	16.007	2	2	2	2	0	2	0	2	0	27914000	0
A0A024SHR5	WD domain-containing protein	M419DRAFT_107701	25.3	35.071	68.736	9	7	7	9	0	7	0	7	0	726440000	0
A0A024SHX8	Ribosomal protein S9	M419DRAFT_118104	12.6	16.01	14.342	2	2	2	2	0	2	0	2	0	29660000	0
A0A024SI05	Uncharacterized protein	M419DRAFT_140399	18.7	23.569	25.53	3	3	3	3	0	3	0	3	0	55732000	0
A0A024SI52	Acyl-CoA binding protein	M419DRAFT_23715	17.6	11.864	14.505	3	2	2	2	1	2	1	2	1	243000000	0
A0A024SI92	Enoyl-CoA hydratase	M419DRAFT_72207	25.2	31.46	49.509	8	7	7	7	0	7	0	7	0	389370000	0
A0A024SIA3	β-glucosidase	M419DRAFT_127115	39.9	52.24	152.26	24	14	14	16	4	13	3	13	3	1834800000	346860000	5.29	1	cellooligosaccharide
A0A024SIB1	SsDNA binding protein	M419DRAFT_95680	13.8	14.919	12.219	2	2	2	1	0	1	0	1	0	0	0
A0A024SIB3	Endo-1,4-β-xylanase 3	xyn3	48.7	38.076	192.96	64	12	12	11	27	8	12	8	12	2545900000	28409000000	0.09	10	1,4-β-xylan
A0A024SID5	40S ribosomal protein S18	M419DRAFT_136457	5.1	17.869	6.2217	1	1	1	1	0	1	0	1	0	17617000	0
A0A024SIE1	Acetyl-CoA acetyltransferase	M419DRAFT_95607	2.6	45.153	7.8905	1	1	1	1	0	1	0	1	0	16682000	0
A0A024SII3	Glutathione S-transferase Ure2-like protein	M419DRAFT_72278	4.8	25.712	7.0963	1	1	1	1	0	1	0	1	0	33242000	0
A0A024SIJ3	β-mannase (Fragment)	M419DRAFT_122377	38.4	47.052	152.12	32	8	8	12	6	8	4	8	4	1708400000	2779500000	0.615
A0A024SIJ4	Isochorismatase hydrolase	M419DRAFT_95689	9.5	21.552	6.5594	1	1	1	1	0	1	0	1	0	24268000	0
A0A024SIP5	Uncharacterized protein	M419DRAFT_71359	7.3	24.342	12.633	2	2	2	2	0	2	0	2	0	42038000	0
A0A024SIP8	Diphthamide biosynthesis protein 1	M419DRAFT_136015	9.8	92.652	84.327	15	9	9	11	1	9	1	9	1	1660200000	0
A0A024SIU7	6-phosphogluconate dehydrogenase, decarboxylating	M419DRAFT_107747	51.1	54.364	199.56	33	19	19	30	2	19	2	19	2	4055700000	57280000	70.805
A0A024SJ04	Glycogen debranching enzyme	M419DRAFT_73564	3.3	176.01	29.556	5	5	5	5	0	5	0	5	0	63827000	0
A0A024SJ14	Aspartate aminotransferase	M419DRAFT_135904	35.7	45.7	89.977	13	11	11	13	0	11	0	11	0	754550000	0
A0A024SJ37	Bifunctional purine biosynthesis protein	M419DRAFT_72588	16	64.723	56.771	8	7	7	8	0	7	0	7	0	280790000	0
A0A024SJ52	Proteasome subunit α type	M419DRAFT_95652	35.3	29.327	56.33	10	8	8	9	0	8	0	8	0	370600000	0
A0A024SJ57	Carboxylic ester hydrolase	M419DRAFT_127881	18.4	60.569	90.319	7	7	7	7	0	7	0	7	0	419650000	0
A0A024SJ70	α/β hydrolase fold domain-containing protein	M419DRAFT_6312	17.8	37.1	59.095	14	4	4	5	3	4	3	4	3	709090000	304710000	2.327
A0A024SJA0	Acid phosphatase	M419DRAFT_107629	37.9	47.788	99.365	20	12	12	11	0	10	0	10	0	904620000	0
A0A024SJC6	CoA-transferase family III	M419DRAFT_6360	3.3	45.793	13.562	1	1	1	1	0	1	0	1	0	21669000	0
A0A024SJE6	Proteasome subunit α type	M419DRAFT_93788	18.5	31.715	44.155	6	4	4	4	0	4	0	4	0	157530000	0
A0A024SJE9	Uncharacterized protein	M419DRAFT_72948	3.9	42.128	9.9335	1	1	1	1	0	1	0	1	0	19700000	0
A0A024SJF4	Uncharacterized protein	M419DRAFT_122274	10.6	16.816	12.698	2	2	2	2	0	2	0	2	0	44761000	0
A0A024SJG3	Lactoylglutathione lyase	M419DRAFT_96384	26.1	35.924	96.915	6	5	5	6	0	5	0	5	0	482910000	0
A0A024SJH2	Uncharacterized protein	M419DRAFT_31607	14.1	24.279	33.274	10	2	2	2	2	1	1	1	1	202760000	213850000	0.948
A0A024SJK4	Uncharacterized protein	M419DRAFT_121449	28.8	32.932	85.354	41	4	4	11	8	4	4	4	4	11166000000	24345000000	0.459
A0A024SJK7	40S ribosomal protein S6	M419DRAFT_122200	3.3	27.292	9.4962	1	1	1	1	0	1	0	1	0	0	0
A0A024SJM3	Phosphoribosyl pyrophosphokinase	M419DRAFT_126707	2	53.394	6.4924	2	1	1	1	0	1	0	1	0	0	0
A0A024SJM6	Pyrophosphatase-domain-containing protein	M419DRAFT_69022	57.1	32.747	132.18	16	12	12	16	0	12	0	12	0	1727300000	0
A0A024SJN0	Calreticulin	M419DRAFT_135283	19.5	61.904	83.212	19	10	10	19	0	10	0	10	0	1793800000	0
A0A024SJP4	Sulfite reductase β subunit	M419DRAFT_140064	0.7	168.29	7.8905	1	1	1	1	0	1	0	1	0	8788700	0
A0A024SJR7	Acetyl xylan esterase	M419DRAFT_139631	16.9	30.754	62.023	30	4	3	7	6	3	3	2	2	4549200000	10399000000	0.437
A0A024SJR8	Peptide hydrolase	M419DRAFT_73182	3.5	43.457	6.7047	1	1	1	1	0	1	0	1	0	12606000	0
A0A024SJT6	Short chain dehydrogenase	M419DRAFT_4602	4.3	29.712	9.5318	1	1	1	1	0	1	0	1	0	45724000	0
A0A024SJT9	Acetylornithine deacetylase	M419DRAFT_6487	11.2	45.613	29.058	4	4	4	4	0	4	0	4	0	145010000	0
A0A024SJU3	Branched-chain amino acid aminotransferase II	M419DRAFT_96506	4.8	43.009	13.472	2	2	2	2	0	2	0	2	0	56149000	0
A0A024SJW4	Carboxypeptidase S	M419DRAFT_72409	4.2	63.161	23.757	2	2	2	2	0	2	0	2	0	42744000	0
A0A024SJX1	Arabinofuranosidase B	M419DRAFT_72252	13.9	53.127	46.045	5	6	4	4	0	5	0	4	0	137190000	0
A0A024SJZ9	NAD(P)-binding protein	M419DRAFT_72828	33.8	28.656	48.501	7	7	7	7	0	7	0	7	0	201310000	0
A0A024SK22	60S ribosomal protein L3	M419DRAFT_121507	4.6	44.022	11.908	3	2	2	2	1	2	1	2	1	0	22654000
A0A024SK44	α-1,4 glucan phosphorylase	M419DRAFT_23636	19.1	100.59	129.21	16	12	12	16	0	12	0	12	0	566900000	0
A0A024SK65	A-pheromone processing metallopeptidase Ste23	M419DRAFT_139701	3.7	122.5	22.668	4	4	4	4	0	4	0	4	0	36544000	0
A0A024SK82	Aminopeptidase 2	M419DRAFT_108286	42.6	98.892	301.15	56	33	33	34	4	29	5	29	5	1817900000	100100000	18.161
A0A024SK89	Amidohydrolase	M419DRAFT_71146	12.7	49.53	43.56	5	5	5	4	0	5	0	5	0	173990000	0
A0A024SK99	Uncharacterized protein	M419DRAFT_94223	1	115.85	8.9676	1	1	1	1	0	1	0	1	0	12558000	0
A0A024SKB1	Putative RNA polymerase II transcription elongation factor	M419DRAFT_4768	1.2	137.81	7.7453	2	1	1	0	0	0	0	0	0	0	0
A0A024SKD4	Uncharacterized protein	M419DRAFT_31610	9	33.706	28.541	2	2	2	2	0	2	0	2	0	30265000	0
A0A024SKG0	Six-hairpin glycosidase	M419DRAFT_23689	15.6	44.199	27.295	4	3	3	2	1	2	1	2	1	23763000	0		76	α-1,6-mannan
A0A024SKM7	40S ribosomal protein S22	M419DRAFT_121497	10.8	14.784	13.292	1	1	1	1	0	1	0	1	0	27577000	0
A0A024SKR4	Uncharacterized protein	M419DRAFT_135776	25.4	19.098	28.092	5	3	3	3	1	3	1	3	1	197320000	0
A0A024SKY7	Uncharacterized protein	M419DRAFT_68976	50.5	21.497	65.811	30	7	7	10	7	6	5	6	5	2756000000	1302100000	2.117
A0A024SKY8	Ribokinase-like protein	M419DRAFT_94118	58	37.549	122.21	18	9	9	14	0	9	0	9	0	1951700000	0
A0A024SKZ5	β-mannosidase	M419DRAFT_127187	4	103	16.423	3	3	3	3	0	3	0	3	0	32293000	0		2	β-mannanoligosaccharide
A0A024SL11	Uncharacterized protein	M419DRAFT_126155	7.8	20.934	12.881	5	2	2	2	1	2	1	2	1	70822000	0
A0A024SL25	Cutinase-domain-containing protein	M419DRAFT_94461	9.7	30.494	21.471	8	2	2	3	0	2	0	2	0	92332000	0
A0A024SL26	FTHFS-domain-containing protein	M419DRAFT_95812	7.7	100.73	35.234	6	6	6	6	0	6	0	6	0	177940000	0
A0A024SL31	α-1,2-mannosidase, putative subfamily	M419DRAFT_94562	31.4	89.02	191.76	23	19	19	21	0	19	0	19	0	2275500000	0		92	α-1,2-mannanoligosaccharide
A0A024SL51	Serin endopeptidase	M419DRAFT_94189	9.3	26.436	23.219	3	2	2	3	0	2	0	2	0	354850000	0
A0A024SL60	Profilin	M419DRAFT_95352	38.9	13.611	35.99	4	4	4	4	0	4	0	4	0	342990000	0
A0A024SL75	Uncharacterized protein	M419DRAFT_121966	20.5	26.795	41.11	4	3	3	4	0	3	0	3	0	82021000	0
A0A024SL83	Putative mRNA decapping hydrolase	M419DRAFT_70557	7	36.892	11.228	1	2	2	1	0	2	0	2	0	34360000	0
A0A024SLA7	Oxalate decarboxylase family bicupin	M419DRAFT_94665	25.1	50.282	71.699	12	9	9	3	0	3	0	3	0	0	0
A0A024SLB3	Chaperonin GroL	M419DRAFT_135423	25.8	61.142	101.97	14	12	12	13	0	12	0	12	0	465850000	0
A0A024SLE1	Cytidine deaminase	M419DRAFT_71032	6.2	20.276	11.702	2	1	1	1	0	1	0	1	0	0	0
A0A024SLG0	NAD(P)-binding protein	M419DRAFT_126327	36.1	35.077	80.618	9	9	9	9	0	9	0	9	0	336140000	0
A0A024SLG2	Prolyl endopeptidase	M419DRAFT_127022	6.1	14.858	5.9709	1	1	1	1	0	1	0	1	0	48054000	0
A0A024SLH6	Isopentenyl-diphosphate delta-isomerase	M419DRAFT_140187	19	29.291	25.832	4	4	4	4	0	4	0	4	0	169520000	0
A0A024SLI2	α/β-hydrolase	M419DRAFT_32190	2.6	76.493	10.956	2	2	2	0	0	0	0	0	0	0	0
A0A024SLK3	Malic enzyme	M419DRAFT_69465	6.7	64.981	26.429	4	4	4	4	0	4	0	4	0	94066000	0
A0A024SLL0	Uncharacterized protein	M419DRAFT_121632	9.2	28.081	15.962	2	2	2	0	0	0	0	0	0	0	0
A0A024SLL1	NAD(P)H-dependent D-xylose reductase xyl1	M419DRAFT_94809	46.9	36.564	128.69	43	14	14	22	8	14	6	14	6	3906000000	1015100000	3.848
A0A024SLL7	60S ribosomal protein L20	M419DRAFT_67379	9.7	20.692	17.724	3	3	3	3	0	3	0	3	0	25866000	0
A0A024SLM5	Galactose mutarotase-like protein	M419DRAFT_94824	35.9	33.988	75.798	11	8	8	9	0	8	0	8	0	721340000	0
A0A024SLR0	Las1-domain-containing protein	M419DRAFT_93720	4	85.285	15.225	3	2	2	3	0	2	0	2	0	32237000	0
A0A024SLT9	Serine/threonine-protein phosphatase	M419DRAFT_107342	3.2	35.625	6.3023	1	1	1	1	0	1	0	1	0	4891800	0
A0A024SLY4	UTP-glucose-1-phosphate uridylyltransferase	M419DRAFT_139615	20.6	57.829	80.099	12	10	10	12	0	10	0	10	0	463090000	0
A0A024SLZ4	FAS1 domain-containing protein	M419DRAFT_69061	39.7	45.446	144.07	20	13	13	7	0	5	0	5	0	282970000	0
A0A024SM06	Putative isoamyl alcohol oxidase	M419DRAFT_4579	5.6	60.91	25.641	3	2	2	2	0	2	0	2	0	95660000	0
A0A024SM10	Endoglucanase-4	M419DRAFT_139633	25	35.51	59.177	20	4	4	5	6	3	2	3	2	18865000000	0		AA9	polysaccharide
A0A024SM32	Pyruvate kinase	M419DRAFT_94961	16	58.887	66.135	8	7	7	8	0	7	0	7	0	254630000	0
A0A024SM38	Methylmalonate semialdehyde dehydrogenase	M419DRAFT_31668	5.7	62.486	36.568	3	3	2	3	0	3	0	2	0	29025000	0
A0A024SM48	Phospho-2-dehydro-3-deoxyheptonate aldolase	M419DRAFT_135290	5.6	40.275	13.44	2	2	2	2	0	2	0	2	0	30477000	0
A0A024SM61	Putative 2-heptaprenyl-1,4-naphthoquinone methyltransferase	M419DRAFT_136025	7.9	30.611	15.602	2	2	2	2	0	2	0	2	0	95315000	0
A0A024SM96	Peroxisomal dehydratase	M419DRAFT_70775	20.8	34.546	44.239	6	6	6	6	0	6	0	6	0	201970000	0
A0A024SMA0	Zn-dependent exopeptidase	M419DRAFT_67561	12.2	47.418	37.936	7	5	5	4	1	4	2	4	2	48165000	0
A0A024SMA6	Family 2 glycosyl hydrolase	M419DRAFT_67432	5.4	97.436	22.096	3	3	3	3	0	3	0	3	0	88671000	0		2	mannanoligosaccharide
A0A024SMA7	Uncharacterized protein	M419DRAFT_95954	5.8	29.73	18.748	7	1	1	2	1	1	1	1	1	225980000	0
A0A024SMC1	Six-hairpin glycosidase	M419DRAFT_70100	1.6	63.113	6.7927	2	1	1	1	0	1	0	1	0	0	0		76	α-1,6-mannan
A0A024SMD2	Phosphoglucomutase 2	M419DRAFT_107609	8.3	59.995	32.984	5	5	5	5	0	5	0	5	0	164370000	0
A0A024SMG0	Ribosomal protein	M419DRAFT_94100	6.5	24.131	6.2386	1	1	1	1	0	1	0	1	0	27058000	0
A0A024SMK0	WSC domain-containing protein	M419DRAFT_93737	5.2	97.509	30.134	8	5	5	1	3	1	3	1	3	0	137780000
A0A024SML2	Uncharacterized protein (Fragment)	M419DRAFT_94877	2.9	62.334	16.701	2	1	1	1	1	1	1	1	1	0	22838000		71	α-1,3-glucan
A0A024SMP5	NAD(P)-binding protein	M419DRAFT_5334	4.7	41.559	12.302	2	2	2	2	0	2	0	2	0	24500000	0
A0A024SMQ9	Phosphotransferase	M419DRAFT_93899	13	54.139	44.051	6	6	6	6	0	6	0	6	0	165920000	0
A0A024SMV2	D-xylose 1-dehydrogenase (NADP(+))	xyd1	6.4	42.786	17.565	3	3	3	3	0	3	0	3	0	63445000	0
A0A024SMW5	α/β-hydrolase	M419DRAFT_69084	3.2	38.216	6.8722	1	1	1	1	0	1	0	1	0	23268000	0
A0A024SMX2	Saccharopine dehydrogenase [NAD(+), L-lysine-forming]	M419DRAFT_135482	28	40.618	73.635	11	11	11	11	0	11	0	11	0	507620000	0
A0A024SMZ1	Uncharacterized protein	M419DRAFT_121662	5	21.33	8.0969	4	1	1	1	1	1	1	1	1	0	0
A0A024SMZ9	60S ribosomal protein L2	M419DRAFT_68206	6.7	27.661	9.7251	2	1	1	2	0	1	0	1	0	68125000	0
A0A024SN27	Putative 6-phosphogluconolactonase	M419DRAFT_94199	33.7	28.224	46.458	5	5	5	5	0	5	0	5	0	248780000	0
A0A024SN39	Peptidyl-prolyl cis-trans isomerase	M419DRAFT_69546	33	25.168	59.141	9	7	7	9	0	7	0	7	0	2381700000	0
A0A024SN40	Glucoamylase	M419DRAFT_70185	5.9	67.372	28.003	4	3	3	0	1	0	2	0	2	0	0
A0A024SN47	Actin depolymerizing protein	M419DRAFT_121587	42.6	17.424	59.263	8	5	5	8	0	5	0	5	0	1624300000	0
A0A024SN53	Glyceraldehyde-3-phosphate dehydrogenase	M419DRAFT_121593	37.2	36.269	96.775	19	13	13	15	2	13	2	13	2	1579400000	37281000	42.365
A0A024SN56	Uncharacterized protein	M419DRAFT_139907	25.3	39.542	67.805	8	8	8	8	0	8	0	8	0	368620000	0
A0A024SN79	Glutathione reductase	M419DRAFT_68234	5.1	51.054	14.845	2	2	2	2	0	2	0	2	0	72033000	0
A0A024SN82	C6 zinc finger protein	M419DRAFT_126097	0.9	84.235	6.2814	1	1	1	0	1	0	1	0	1	0	640930000
A0A024SNB7	Glucanase	M419DRAFT_5304	22.9	48.207	74.912	29	5	5	7	5	3	3	3	3	1761100000	3634600000	0.485
A0A024SNC2	Putative ferulic acid esterase	M419DRAFT_32332	3.9	24.746	-2	1	1	1	0	1	0	1	0	1	0	3061300
A0A024SNG5	CAIB/BAIF family enzyme	M419DRAFT_23523	3.7	62.741	14.832	2	2	2	2	0	2	0	2	0	11118000	0
A0A024SNG6	MFS general substrate transporter	M419DRAFT_23525	8.5	82.471	47.457	7	6	6	7	0	6	0	6	0	383900000	0
A0A024SNJ5	40S ribosomal protein S2	M419DRAFT_121785	17.9	28.36	24.882	4	4	4	4	0	4	0	4	0	76101000	0
A0A024SNL7	L-aminoadipate-semialdehyde dehydrogenase	M419DRAFT_67857	2	128.22	15.594	2	2	2	2	0	2	0	2	0	41436000	0
A0A024SNN1	Amidohydrolase 2	M419DRAFT_32409	31.5	38.216	60.108	9	8	8	9	0	8	0	8	0	392760000	0
A0A024SNN2	α/β hydrolase fold family protein	M419DRAFT_126604	11.3	27.511	21.69	2	3	3	2	0	3	0	3	0	69251000	0
P36217	Endo-1,4-β-xylanase 2	xyn2	40.4	24.069	150.59	116	7	7	31	24	4	5	4	5	15892000000	34293000000	0.463	11	xylan
P36218	Endo-1,4-β-xylanase 1	xyn1	15.7	24.583	52.825	16	2	2	3	0	2	0	2	0	234630000	0		11	xylan
